# Supplementary material for: Designing Visual-Arts Education Programs for Transfer Effects: Development and Experimental Evaluation of (Digital) Drawing Courses in the Art Museum Designed to Promote Adolescents’ Socio-Emotional Skills
Source: Front Psychol. 2021 Jan 18;11:603984. doi: 10.3389/fpsyg.2020.603984 (PMC7848093; doi:10.3389/fpsyg.2020.603984)
Supplement: Supplementary file 1 [file Data_Sheet_1.ZIP]

Archive with 12 entries (8 files):
- Supplements/
- Supplements/analysis/
- Supplements/analysis/data/
- Supplements/analysis/data/frontiers_data_morphing_kastner.csv
- Supplements/analysis/data/frontiers_data_selfconcept_kastner.csv
- Supplements/analysis/data/frontiers_data_sozdem_kastner.csv
- Supplements/analysis/figures/
- Supplements/analysis/frontiers_analysis_morphing_kastner.R
- Supplements/analysis/frontiers_analysis_selfconcept_kastner.R
- Supplements/analysis/frontiers_analysis_sozdem_kastner.R
- Supplements/analysis/frontiers_analysis_tableS1_kastner.R
- Supplements/Supplementary_Material.docx
