# Supplementary material for: Designing Visual-Arts Education Programs for Transfer Effects: Development and Experimental Evaluation of (Digital) Drawing Courses in the Art Museum Designed to Promote Adolescents’ Socio-Emotional Skills
Source: Front Psychol. 2021 Jan 18;11:603984. doi: 10.3389/fpsyg.2020.603984 (PMC7848093; doi:10.3389/fpsyg.2020.603984)
Supplement: Supplementary file 1 [file Data_Sheet_1.ZIP › Supplements/analysis/data/frontiers_data_morphing_kastner.csv]

id	course	study	age	sex	stimulus_name	emotion_model	drawn_emo	time	grade	correct_emo	TEQ_sum
s1	emo	1	NA	NA	pre_f7_fem_fear	fear	drawn	pre	32	0	53
s1	emo	1	NA	NA	pre_f1_male_Surprise	surprise	not_drawn	pre	38	1	53
s1	emo	1	NA	NA	pre_f2_male_sad	sad	not_drawn	pre	58	1	53
s1	emo	1	NA	NA	pre_f4_male_fear	fear	drawn	pre	50	1	53
s1	emo	1	NA	NA	pre_f5_male_Surprise	surprise	not_drawn	pre	88	1	53
s1	emo	1	NA	NA	pre_f7_fem_anger	anger	drawn	pre	60	1	53
s1	emo	1	NA	NA	pre_f4_male_disgust	disgust	not_drawn	pre	42	1	53
s1	emo	1	NA	NA	pre_f1_male_anger	anger	drawn	pre	44	1	53
s1	emo	1	NA	NA	pre_f8_fem_anger	anger	drawn	pre	100	1	53
s1	emo	1	NA	NA	pre_f10_fem_Surprise	surprise	not_drawn	pre	82	1	53
s1	emo	1	NA	NA	pre_f6_fem_sad	sad	not_drawn	pre	76	1	53
s1	emo	1	NA	NA	pre_f4_male_anger	anger	drawn	pre	82	1	53
s1	emo	1	NA	NA	pre_f1_male_sad	sad	not_drawn	pre	42	0	53
s1	emo	1	NA	NA	pre_f8_fem_disgust	disgust	not_drawn	pre	76	1	53
s1	emo	1	NA	NA	pre_f5_male_fear	fear	drawn	pre	70	1	53
s1	emo	1	NA	NA	pre_f7_fem_Surprise	surprise	not_drawn	pre	100	1	53
s1	emo	1	NA	NA	pre_f10_fem_fear	fear	drawn	pre	24	0	53
s1	emo	1	NA	NA	pre_f8_fem_fear	fear	drawn	pre	66	1	53
s1	emo	1	NA	NA	pre_f9_fem_disgust	disgust	not_drawn	pre	62	1	53
s1	emo	1	NA	NA	pre_f8_fem_sad	sad	not_drawn	pre	100	1	53
s1	emo	1	NA	NA	pre_f6_fem_anger	anger	drawn	pre	48	1	53
s1	emo	1	NA	NA	pre_f5_male_disgust	disgust	not_drawn	pre	88	1	53
s1	emo	1	NA	NA	pre_f6_fem_Surprise	surprise	not_drawn	pre	80	0	53
s1	emo	1	NA	NA	pre_f2_male_fear	fear	drawn	pre	86	1	53
s1	emo	1	NA	NA	pre_f7_fem_sad	sad	not_drawn	pre	100	1	53
s1	emo	1	NA	NA	pre_f10_fem_anger	anger	drawn	pre	60	1	53
s1	emo	1	NA	NA	pre_f9_fem_sad	sad	not_drawn	pre	94	1	53
s1	emo	1	NA	NA	pre_f5_male_anger	anger	drawn	pre	98	1	53
s1	emo	1	NA	NA	pre_f1_male_disgust	disgust	not_drawn	pre	100	1	53
s1	emo	1	NA	NA	pre_f3_male_fear	fear	drawn	pre	52	1	53
s1	emo	1	NA	NA	pre_f3_male_anger	anger	drawn	pre	100	1	53
s1	emo	1	NA	NA	pre_f7_fem_disgust	disgust	not_drawn	pre	50	1	53
s1	emo	1	NA	NA	pre_f10_fem_sad	sad	not_drawn	pre	74	1	53
s1	emo	1	NA	NA	pre_f1_male_fear	fear	drawn	pre	100	1	53
s1	emo	1	NA	NA	pre_f2_male_disgust	disgust	not_drawn	pre	68	1	53
s1	emo	1	NA	NA	pre_f10_fem_disgust	disgust	not_drawn	pre	52	1	53
s1	emo	1	NA	NA	pre_f3_male_Surprise	surprise	not_drawn	pre	98	1	53
s1	emo	1	NA	NA	pre_f6_fem_fear	fear	drawn	pre	34	0	53
s1	emo	1	NA	NA	pre_f8_fem_Surprise	surprise	not_drawn	pre	74	1	53
s1	emo	1	NA	NA	pre_f4_male_Surprise	surprise	not_drawn	pre	60	1	53
s1	emo	1	NA	NA	pre_f5_male_sad	sad	not_drawn	pre	88	1	53
s1	emo	1	NA	NA	pre_f2_male_Surprise	surprise	not_drawn	pre	100	0	53
s1	emo	1	NA	NA	pre_f6_fem_disgust	disgust	not_drawn	pre	94	1	53
s1	emo	1	NA	NA	pre_f4_male_sad	sad	not_drawn	pre	88	1	53
s1	emo	1	NA	NA	pre_f9_fem_anger	anger	drawn	pre	62	1	53
s1	emo	1	NA	NA	pre_f9_fem_fear	fear	drawn	pre	100	1	53
s1	emo	1	NA	NA	pre_f2_male_anger	anger	drawn	pre	68	1	53
s1	emo	1	NA	NA	pre_f9_fem_Surprise	surprise	not_drawn	pre	76	1	53
s1	emo	1	NA	NA	pre_f3_male_sad	sad	not_drawn	pre	98	1	53
s1	emo	1	NA	NA	pre_f3_male_disgust	disgust	not_drawn	pre	100	0	53
s10	epo	2	15	f	post_f1_male_anger	anger	drawn	post	2	0	NA
s10	epo	2	15	f	post_f3_male_disgust	disgust	not_drawn	post	2	0	NA
s10	epo	2	15	f	post_f6_fem_fear	fear	drawn	post	2	0	NA
s10	epo	2	15	f	post_f9_fem_disgust	disgust	not_drawn	post	4	0	NA
s10	epo	2	15	f	post_f8_fem_anger	anger	drawn	post	4	1	NA
s10	epo	2	15	f	post_f10_fem_sad	sad	not_drawn	post	2	0	NA
s10	epo	2	15	f	post_f1_male_fear	fear	drawn	post	2	0	NA
s10	epo	2	15	f	post_f10_fem_Surprise	surprise	not_drawn	post	2	0	NA
s10	epo	2	15	f	post_f3_male_Surprise	surprise	not_drawn	post	2	0	NA
s10	epo	2	15	f	post_f5_male_Surprise	surprise	not_drawn	post	2	0	NA
s10	epo	2	15	f	post_f4_male_sad	sad	not_drawn	post	2	0	NA
s10	epo	2	15	f	post_f5_male_sad	sad	not_drawn	post	4	0	NA
s10	epo	2	15	f	post_f5_male_fear	fear	drawn	post	2	0	NA
s10	epo	2	15	f	post_f6_fem_disgust	disgust	not_drawn	post	46	1	NA
s10	epo	2	15	f	post_f2_male_Surprise	surprise	not_drawn	post	50	1	NA
s10	epo	2	15	f	post_f9_fem_anger	anger	drawn	post	20	0	NA
s10	epo	2	15	f	post_f6_fem_anger	anger	drawn	post	2	1	NA
s10	epo	2	15	f	post_f3_male_fear	fear	drawn	post	62	0	NA
s10	epo	2	15	f	post_f3_male_anger	anger	drawn	post	10	0	NA
s10	epo	2	15	f	post_f8_fem_sad	sad	not_drawn	post	2	0	NA
s10	epo	2	15	f	post_f1_male_sad	sad	not_drawn	post	4	0	NA
s10	epo	2	15	f	post_f10_fem_anger	anger	drawn	post	4	0	NA
s10	epo	2	15	f	post_f7_fem_sad	sad	not_drawn	post	2	0	NA
s10	epo	2	15	f	post_f7_fem_anger	anger	drawn	post	4	0	NA
s10	epo	2	15	f	post_f9_fem_fear	fear	drawn	post	14	0	NA
s10	epo	2	15	f	post_f2_male_anger	anger	drawn	post	2	0	NA
s10	epo	2	15	f	post_f5_male_anger	anger	drawn	post	6	1	NA
s10	epo	2	15	f	post_f6_fem_sad	sad	not_drawn	post	0	1	NA
s10	epo	2	15	f	post_f1_male_Surprise	surprise	not_drawn	post	2	0	NA
s10	epo	2	15	f	post_f10_fem_disgust	disgust	not_drawn	post	6	0	NA
s10	epo	2	15	f	post_f2_male_fear	fear	drawn	post	2	1	NA
s10	epo	2	15	f	post_f4_male_Surprise	surprise	not_drawn	post	0	1	NA
s10	epo	2	15	f	post_f4_male_disgust	disgust	not_drawn	post	4	0	NA
s10	epo	2	15	f	post_f6_fem_Surprise	surprise	not_drawn	post	2	0	NA
s10	epo	2	15	f	pre_f5_male_sad	sad	not_drawn	pre	58	1	NA
s10	epo	2	15	f	pre_f4_male_sad	sad	not_drawn	pre	100	1	NA
s10	epo	2	15	f	pre_f6_fem_fear	fear	drawn	pre	100	1	NA
s10	epo	2	15	f	pre_f4_male_disgust	disgust	not_drawn	pre	88	1	NA
s10	epo	2	15	f	pre_f4_male_Surprise	surprise	not_drawn	pre	94	1	NA
s10	epo	2	15	f	pre_f6_fem_anger	anger	drawn	pre	90	1	NA
s10	epo	2	15	f	pre_f7_fem_Surprise	surprise	not_drawn	pre	100	1	NA
s10	epo	2	15	f	pre_f10_fem_anger	anger	drawn	pre	100	0	NA
s10	epo	2	15	f	pre_f5_male_disgust	disgust	not_drawn	pre	84	1	NA
s10	epo	2	15	f	pre_f7_fem_disgust	disgust	not_drawn	pre	78	1	NA
s10	epo	2	15	f	post_f2_male_sad	sad	not_drawn	post	4	0	NA
s10	epo	2	15	f	post_f4_male_anger	anger	drawn	post	2	0	NA
s10	epo	2	15	f	post_f8_fem_disgust	disgust	not_drawn	post	2	0	NA
s10	epo	2	15	f	post_f4_male_fear	fear	drawn	post	2	0	NA
s10	epo	2	15	f	pre_f2_male_fear	fear	drawn	pre	72	1	NA
s10	epo	2	15	f	pre_f8_fem_Surprise	surprise	not_drawn	pre	88	1	NA
s10	epo	2	15	f	pre_f3_male_fear	fear	drawn	pre	80	1	NA
s10	epo	2	15	f	pre_f9_fem_sad	sad	not_drawn	pre	100	1	NA
s10	epo	2	15	f	pre_f5_male_Surprise	surprise	not_drawn	pre	100	1	NA
s10	epo	2	15	f	post_f9_fem_sad	sad	not_drawn	post	2	1	NA
s10	epo	2	15	f	post_f2_male_disgust	disgust	not_drawn	post	0	0	NA
s10	epo	2	15	f	pre_f8_fem_fear	fear	drawn	pre	60	1	NA
s10	epo	2	15	f	pre_f10_fem_sad	sad	not_drawn	pre	32	0	NA
s10	epo	2	15	f	pre_f1_male_sad	sad	not_drawn	pre	64	1	NA
s10	epo	2	15	f	pre_f3_male_Surprise	surprise	not_drawn	pre	54	1	NA
s10	epo	2	15	f	post_f7_fem_fear	fear	drawn	post	2	0	NA
s10	epo	2	15	f	pre_f5_male_anger	anger	drawn	pre	100	0	NA
s10	epo	2	15	f	post_f7_fem_Surprise	surprise	not_drawn	post	2	0	NA
s10	epo	2	15	f	post_f7_fem_disgust	disgust	not_drawn	post	2	0	NA
s10	epo	2	15	f	pre_f8_fem_disgust	disgust	not_drawn	pre	100	1	NA
s10	epo	2	15	f	post_f8_fem_Surprise	surprise	not_drawn	post	4	1	NA
s10	epo	2	15	f	post_f10_fem_fear	fear	drawn	post	2	0	NA
s10	epo	2	15	f	pre_f5_male_fear	fear	drawn	pre	92	1	NA
s10	epo	2	15	f	pre_f9_fem_Surprise	surprise	not_drawn	pre	46	1	NA
s10	epo	2	15	f	pre_f2_male_Surprise	surprise	not_drawn	pre	60	1	NA
s10	epo	2	15	f	pre_f6_fem_sad	sad	not_drawn	pre	62	0	NA
s10	epo	2	15	f	pre_f10_fem_disgust	disgust	not_drawn	pre	100	1	NA
s10	epo	2	15	f	pre_f9_fem_anger	anger	drawn	pre	78	1	NA
s10	epo	2	15	f	pre_f3_male_anger	anger	drawn	pre	84	1	NA
s10	epo	2	15	f	pre_f2_male_sad	sad	not_drawn	pre	100	1	NA
s10	epo	2	15	f	pre_f10_fem_Surprise	surprise	not_drawn	pre	78	1	NA
s10	epo	2	15	f	pre_f3_male_disgust	disgust	not_drawn	pre	100	1	NA
s10	epo	2	15	f	post_f5_male_disgust	disgust	not_drawn	post	0	0	NA
s10	epo	2	15	f	post_f9_fem_Surprise	surprise	not_drawn	post	4	0	NA
s10	epo	2	15	f	pre_f4_male_anger	anger	drawn	pre	70	1	NA
s10	epo	2	15	f	pre_f10_fem_fear	fear	drawn	pre	80	1	NA
s10	epo	2	15	f	pre_f6_fem_disgust	disgust	not_drawn	pre	64	1	NA
s10	epo	2	15	f	pre_f2_male_anger	anger	drawn	pre	92	1	NA
s10	epo	2	15	f	pre_f8_fem_anger	anger	drawn	pre	100	0	NA
s10	epo	2	15	f	pre_f3_male_sad	sad	not_drawn	pre	100	1	NA
s10	epo	2	15	f	pre_f9_fem_fear	fear	drawn	pre	100	0	NA
s10	epo	2	15	f	pre_f6_fem_Surprise	surprise	not_drawn	pre	100	0	NA
s10	epo	2	15	f	post_f1_male_disgust	disgust	not_drawn	post	2	0	NA
s10	epo	2	15	f	post_f3_male_sad	sad	not_drawn	post	0	0	NA
s10	epo	2	15	f	pre_f2_male_disgust	disgust	not_drawn	pre	100	1	NA
s10	epo	2	15	f	pre_f9_fem_disgust	disgust	not_drawn	pre	12	0	NA
s10	epo	2	15	f	post_f8_fem_fear	fear	drawn	post	6	0	NA
s10	epo	2	15	f	pre_f7_fem_fear	fear	drawn	pre	76	1	NA
s10	epo	2	15	f	pre_f1_male_Surprise	surprise	not_drawn	pre	24	1	NA
s10	epo	2	15	f	pre_f7_fem_anger	anger	drawn	pre	100	1	NA
s10	epo	2	15	f	pre_f8_fem_sad	sad	not_drawn	pre	100	1	NA
s10	epo	2	15	f	pre_f1_male_disgust	disgust	not_drawn	pre	48	1	NA
s10	epo	2	15	f	pre_f1_male_fear	fear	drawn	pre	80	1	NA
s10	epo	2	15	f	pre_f1_male_anger	anger	drawn	pre	14	0	NA
s10	epo	2	15	f	pre_f4_male_fear	fear	drawn	pre	36	0	NA
s10	epo	2	15	f	pre_f7_fem_sad	sad	not_drawn	pre	20	1	NA
s100	epo	2	17	m	pre_f8_fem_Surprise	surprise	not_drawn	pre	100	1	49
s100	epo	2	17	m	pre_f6_fem_sad	sad	not_drawn	pre	98	1	49
s100	epo	2	17	m	pre_f7_fem_Surprise	surprise	not_drawn	pre	100	1	49
s100	epo	2	17	m	pre_f4_male_disgust	disgust	not_drawn	pre	94	0	49
s100	epo	2	17	m	post_f7_fem_disgust	disgust	not_drawn	post	2	1	49
s100	epo	2	17	m	post_f5_male_Surprise	surprise	not_drawn	post	0	1	49
s100	epo	2	17	m	pre_f7_fem_anger	anger	drawn	pre	60	1	49
s100	epo	2	17	m	post_f2_male_sad	sad	not_drawn	post	62	1	49
s100	epo	2	17	m	post_f1_male_Surprise	surprise	not_drawn	post	38	1	49
s100	epo	2	17	m	post_f10_fem_sad	sad	not_drawn	post	14	0	49
s100	epo	2	17	m	post_f4_male_anger	anger	drawn	post	52	1	49
s100	epo	2	17	m	pre_f10_fem_anger	anger	drawn	pre	100	1	49
s100	epo	2	17	m	pre_f10_fem_fear	fear	drawn	pre	12	1	49
s100	epo	2	17	m	pre_f10_fem_Surprise	surprise	not_drawn	pre	100	1	49
s100	epo	2	17	m	pre_f5_male_fear	fear	drawn	pre	88	0	49
s100	epo	2	17	m	pre_f3_male_disgust	disgust	not_drawn	pre	88	1	49
s100	epo	2	17	m	post_f9_fem_fear	fear	drawn	post	2	0	49
s100	epo	2	17	m	post_f10_fem_fear	fear	drawn	post	84	1	49
s100	epo	2	17	m	post_f8_fem_anger	anger	drawn	post	82	1	49
s100	epo	2	17	m	post_f3_male_disgust	disgust	not_drawn	post	64	1	49
s100	epo	2	17	m	pre_f5_male_anger	anger	drawn	pre	100	1	49
s100	epo	2	17	m	pre_f6_fem_disgust	disgust	not_drawn	pre	52	0	49
s100	epo	2	17	m	pre_f3_male_Surprise	surprise	not_drawn	pre	100	1	49
s100	epo	2	17	m	pre_f1_male_Surprise	surprise	not_drawn	pre	100	1	49
s100	epo	2	17	m	post_f8_fem_fear	fear	drawn	post	56	1	49
s100	epo	2	17	m	post_f5_male_sad	sad	not_drawn	post	84	1	49
s100	epo	2	17	m	post_f9_fem_anger	anger	drawn	post	58	1	49
s100	epo	2	17	m	post_f1_male_fear	fear	drawn	post	34	0	49
s100	epo	2	17	m	pre_f7_fem_fear	fear	drawn	pre	100	1	49
s100	epo	2	17	m	post_f2_male_disgust	disgust	not_drawn	post	54	0	49
s100	epo	2	17	m	post_f1_male_disgust	disgust	not_drawn	post	58	1	49
s100	epo	2	17	m	post_f2_male_anger	anger	drawn	post	54	1	49
s100	epo	2	17	m	pre_f10_fem_sad	sad	not_drawn	pre	94	1	49
s100	epo	2	17	m	post_f10_fem_Surprise	surprise	not_drawn	post	18	1	49
s100	epo	2	17	m	pre_f4_male_sad	sad	not_drawn	pre	84	1	49
s100	epo	2	17	m	post_f6_fem_fear	fear	drawn	post	60	0	49
s100	epo	2	17	m	post_f3_male_sad	sad	not_drawn	post	78	1	49
s100	epo	2	17	m	pre_f8_fem_fear	fear	drawn	pre	88	1	49
s100	epo	2	17	m	pre_f2_male_anger	anger	drawn	pre	68	1	49
s100	epo	2	17	m	pre_f1_male_sad	sad	not_drawn	pre	86	1	49
s100	epo	2	17	m	pre_f2_male_Surprise	surprise	not_drawn	pre	100	1	49
s100	epo	2	17	m	post_f8_fem_Surprise	surprise	not_drawn	post	86	1	49
s100	epo	2	17	m	post_f6_fem_sad	sad	not_drawn	post	58	1	49
s100	epo	2	17	m	post_f2_male_Surprise	surprise	not_drawn	post	12	0	49
s100	epo	2	17	m	post_f6_fem_disgust	disgust	not_drawn	post	58	0	49
s100	epo	2	17	m	pre_f8_fem_sad	sad	not_drawn	pre	100	1	49
s100	epo	2	17	m	pre_f6_fem_anger	anger	drawn	pre	68	1	49
s100	epo	2	17	m	pre_f4_male_fear	fear	drawn	pre	82	1	49
s100	epo	2	17	m	pre_f9_fem_Surprise	surprise	not_drawn	pre	94	1	49
s100	epo	2	17	m	pre_f2_male_sad	sad	not_drawn	pre	90	1	49
s100	epo	2	17	m	post_f4_male_disgust	disgust	not_drawn	post	36	0	49
s100	epo	2	17	m	post_f9_fem_sad	sad	not_drawn	post	16	0	49
s100	epo	2	17	m	post_f4_male_sad	sad	not_drawn	post	50	1	49
s100	epo	2	17	m	post_f5_male_fear	fear	drawn	post	40	0	49
s100	epo	2	17	m	post_f4_male_fear	fear	drawn	post	56	1	49
s100	epo	2	17	m	post_f5_male_disgust	disgust	not_drawn	post	48	1	49
s100	epo	2	17	m	post_f3_male_Surprise	surprise	not_drawn	post	46	1	49
s100	epo	2	17	m	pre_f1_male_fear	fear	drawn	pre	92	1	49
s100	epo	2	17	m	pre_f4_male_Surprise	surprise	not_drawn	pre	100	1	49
s100	epo	2	17	m	post_f8_fem_sad	sad	not_drawn	post	84	0	49
s100	epo	2	17	m	post_f7_fem_anger	anger	drawn	post	42	1	49
s100	epo	2	17	m	post_f9_fem_Surprise	surprise	not_drawn	post	20	1	49
s100	epo	2	17	m	post_f8_fem_disgust	disgust	not_drawn	post	96	0	49
s100	epo	2	17	m	post_f3_male_anger	anger	drawn	post	54	0	49
s100	epo	2	17	m	post_f7_fem_sad	sad	not_drawn	post	48	1	49
s100	epo	2	17	m	post_f3_male_fear	fear	drawn	post	42	0	49
s100	epo	2	17	m	post_f7_fem_fear	fear	drawn	post	78	1	49
s100	epo	2	17	m	post_f10_fem_disgust	disgust	not_drawn	post	10	1	49
s100	epo	2	17	m	post_f7_fem_Surprise	surprise	not_drawn	post	28	0	49
s100	epo	2	17	m	post_f10_fem_anger	anger	drawn	post	72	1	49
s100	epo	2	17	m	post_f1_male_anger	anger	drawn	post	42	1	49
s100	epo	2	17	m	post_f6_fem_Surprise	surprise	not_drawn	post	42	1	49
s100	epo	2	17	m	post_f6_fem_anger	anger	drawn	post	54	1	49
s100	epo	2	17	m	pre_f8_fem_anger	anger	drawn	pre	100	1	49
s100	epo	2	17	m	pre_f6_fem_Surprise	surprise	not_drawn	pre	74	1	49
s100	epo	2	17	m	pre_f9_fem_disgust	disgust	not_drawn	pre	72	1	49
s100	epo	2	17	m	pre_f3_male_sad	sad	not_drawn	pre	64	1	49
s100	epo	2	17	m	pre_f8_fem_disgust	disgust	not_drawn	pre	74	1	49
s100	epo	2	17	m	pre_f5_male_disgust	disgust	not_drawn	pre	100	1	49
s100	epo	2	17	m	pre_f7_fem_sad	sad	not_drawn	pre	80	1	49
s100	epo	2	17	m	pre_f7_fem_disgust	disgust	not_drawn	pre	64	0	49
s100	epo	2	17	m	post_f4_male_Surprise	surprise	not_drawn	post	46	1	49
s100	epo	2	17	m	post_f1_male_sad	sad	not_drawn	post	56	1	49
s100	epo	2	17	m	post_f5_male_anger	anger	drawn	post	74	1	49
s100	epo	2	17	m	pre_f5_male_Surprise	surprise	not_drawn	pre	78	1	49
s100	epo	2	17	m	pre_f3_male_anger	anger	drawn	pre	100	0	49
s100	epo	2	17	m	pre_f9_fem_fear	fear	drawn	pre	100	1	49
s100	epo	2	17	m	pre_f6_fem_fear	fear	drawn	pre	100	0	49
s100	epo	2	17	m	pre_f9_fem_sad	sad	not_drawn	pre	66	1	49
s100	epo	2	17	m	pre_f10_fem_disgust	disgust	not_drawn	pre	60	0	49
s100	epo	2	17	m	pre_f1_male_disgust	disgust	not_drawn	pre	12	0	49
s100	epo	2	17	m	pre_f5_male_sad	sad	not_drawn	pre	94	1	49
s100	epo	2	17	m	pre_f2_male_fear	fear	drawn	pre	100	1	49
s100	epo	2	17	m	pre_f4_male_anger	anger	drawn	pre	74	1	49
s100	epo	2	17	m	post_f2_male_fear	fear	drawn	post	50	1	49
s100	epo	2	17	m	post_f9_fem_disgust	disgust	not_drawn	post	66	1	49
s100	epo	2	17	m	pre_f1_male_anger	anger	drawn	pre	60	1	49
s100	epo	2	17	m	pre_f9_fem_anger	anger	drawn	pre	100	1	49
s100	epo	2	17	m	pre_f2_male_disgust	disgust	not_drawn	pre	100	0	49
s100	epo	2	17	m	pre_f3_male_fear	fear	drawn	pre	100	1	49
s101	emo	1	14	m	post_f4_male_anger	anger	drawn	post	90	0	NA
s101	emo	1	14	m	post_f6_fem_anger	anger	drawn	post	56	1	NA
s101	emo	1	14	m	post_f1_male_anger	anger	drawn	post	60	1	NA
s101	emo	1	14	m	post_f2_male_fear	fear	drawn	post	50	1	NA
s101	emo	1	14	m	post_f6_fem_fear	fear	drawn	post	64	0	NA
s101	emo	1	14	m	post_f10_fem_fear	fear	drawn	post	88	1	NA
s101	emo	1	14	m	post_f3_male_Surprise	surprise	not_drawn	post	80	1	NA
s101	emo	1	14	m	post_f3_male_sad	sad	not_drawn	post	56	1	NA
s101	emo	1	14	m	post_f7_fem_sad	sad	not_drawn	post	100	0	NA
s101	emo	1	14	m	post_f2_male_anger	anger	drawn	post	100	0	NA
s101	emo	1	14	m	post_f9_fem_disgust	disgust	not_drawn	post	72	1	NA
s101	emo	1	14	m	post_f5_male_Surprise	surprise	not_drawn	post	60	1	NA
s101	emo	1	14	m	post_f1_male_fear	fear	drawn	post	58	1	NA
s101	emo	1	14	m	post_f3_male_anger	anger	drawn	post	100	0	NA
s101	emo	1	14	m	post_f5_male_sad	sad	not_drawn	post	100	1	NA
s101	emo	1	14	m	post_f5_male_anger	anger	drawn	post	92	1	NA
s101	emo	1	14	m	post_f4_male_Surprise	surprise	not_drawn	post	88	1	NA
s101	emo	1	14	m	post_f10_fem_anger	anger	drawn	post	84	1	NA
s101	emo	1	14	m	post_f1_male_Surprise	surprise	not_drawn	post	40	1	NA
s101	emo	1	14	m	post_f4_male_disgust	disgust	not_drawn	post	70	1	NA
s101	emo	1	14	m	post_f2_male_disgust	disgust	not_drawn	post	52	1	NA
s101	emo	1	14	m	post_f6_fem_sad	sad	not_drawn	post	92	1	NA
s101	emo	1	14	m	post_f7_fem_Surprise	surprise	not_drawn	post	100	1	NA
s101	emo	1	14	m	post_f10_fem_disgust	disgust	not_drawn	post	60	1	NA
s101	emo	1	14	m	post_f6_fem_Surprise	surprise	not_drawn	post	56	1	NA
s101	emo	1	14	m	post_f4_male_fear	fear	drawn	post	40	0	NA
s101	emo	1	14	m	post_f1_male_disgust	disgust	not_drawn	post	50	0	NA
s101	emo	1	14	m	post_f5_male_fear	fear	drawn	post	84	1	NA
s101	emo	1	14	m	post_f9_fem_sad	sad	not_drawn	post	100	1	NA
s101	emo	1	14	m	post_f7_fem_anger	anger	drawn	post	82	0	NA
s101	emo	1	14	m	post_f8_fem_sad	sad	not_drawn	post	74	1	NA
s101	emo	1	14	m	post_f8_fem_anger	anger	drawn	post	100	0	NA
s101	emo	1	14	m	post_f8_fem_fear	fear	drawn	post	90	1	NA
s101	emo	1	14	m	post_f7_fem_fear	fear	drawn	post	86	0	NA
s101	emo	1	14	m	post_f2_male_sad	sad	not_drawn	post	88	1	NA
s101	emo	1	14	m	post_f3_male_disgust	disgust	not_drawn	post	68	1	NA
s101	emo	1	14	m	post_f4_male_sad	sad	not_drawn	post	64	1	NA
s101	emo	1	14	m	post_f9_fem_Surprise	surprise	not_drawn	post	100	1	NA
s101	emo	1	14	m	post_f9_fem_anger	anger	drawn	post	54	0	NA
s101	emo	1	14	m	post_f6_fem_disgust	disgust	not_drawn	post	44	0	NA
s101	emo	1	14	m	post_f8_fem_disgust	disgust	not_drawn	post	66	1	NA
s101	emo	1	14	m	post_f5_male_disgust	disgust	not_drawn	post	68	1	NA
s101	emo	1	14	m	post_f8_fem_Surprise	surprise	not_drawn	post	88	1	NA
s101	emo	1	14	m	post_f3_male_fear	fear	drawn	post	66	0	NA
s101	emo	1	14	m	post_f7_fem_disgust	disgust	not_drawn	post	66	0	NA
s101	emo	1	14	m	post_f1_male_sad	sad	not_drawn	post	100	1	NA
s101	emo	1	14	m	post_f9_fem_fear	fear	drawn	post	64	1	NA
s101	emo	1	14	m	post_f2_male_Surprise	surprise	not_drawn	post	84	1	NA
s101	emo	1	14	m	post_f10_fem_sad	sad	not_drawn	post	74	1	NA
s101	emo	1	14	m	post_f10_fem_Surprise	surprise	not_drawn	post	78	1	NA
s102	epo	1	12	m	pre_f2_male_anger	anger	drawn	pre	76	1	50
s102	epo	1	12	m	post_f4_male_sad	sad	not_drawn	post	48	1	50
s102	epo	1	12	m	post_f4_male_disgust	disgust	not_drawn	post	42	1	50
s102	epo	1	12	m	post_f3_male_disgust	disgust	not_drawn	post	38	0	50
s102	epo	1	12	m	pre_f4_male_Surprise	surprise	not_drawn	pre	68	1	50
s102	epo	1	12	m	post_f10_fem_fear	fear	drawn	post	32	0	50
s102	epo	1	12	m	post_f10_fem_anger	anger	drawn	post	58	1	50
s102	epo	1	12	m	post_f10_fem_Surprise	surprise	not_drawn	post	46	1	50
s102	epo	1	12	m	post_f9_fem_Surprise	surprise	not_drawn	post	70	1	50
s102	epo	1	12	m	post_f10_fem_sad	sad	not_drawn	post	64	1	50
s102	epo	1	12	m	post_f6_fem_sad	sad	not_drawn	post	60	1	50
s102	epo	1	12	m	post_f5_male_Surprise	surprise	not_drawn	post	46	1	50
s102	epo	1	12	m	post_f1_male_sad	sad	not_drawn	post	54	1	50
s102	epo	1	12	m	pre_f7_fem_sad	sad	not_drawn	pre	80	1	50
s102	epo	1	12	m	pre_f3_male_fear	fear	drawn	pre	88	1	50
s102	epo	1	12	m	pre_f2_male_sad	sad	not_drawn	pre	90	1	50
s102	epo	1	12	m	pre_f5_male_fear	fear	drawn	pre	100	0	50
s102	epo	1	12	m	pre_f8_fem_Surprise	surprise	not_drawn	pre	64	1	50
s102	epo	1	12	m	pre_f5_male_sad	sad	not_drawn	pre	88	1	50
s102	epo	1	12	m	pre_f2_male_disgust	disgust	not_drawn	pre	100	0	50
s102	epo	1	12	m	post_f5_male_sad	sad	not_drawn	post	46	1	50
s102	epo	1	12	m	post_f7_fem_Surprise	surprise	not_drawn	post	48	1	50
s102	epo	1	12	m	pre_f9_fem_anger	anger	drawn	pre	50	0	50
s102	epo	1	12	m	pre_f9_fem_fear	fear	drawn	pre	66	0	50
s102	epo	1	12	m	post_f1_male_disgust	disgust	not_drawn	post	34	0	50
s102	epo	1	12	m	post_f2_male_fear	fear	drawn	post	56	1	50
s102	epo	1	12	m	pre_f7_fem_fear	fear	drawn	pre	72	0	50
s102	epo	1	12	m	pre_f4_male_anger	anger	drawn	pre	20	0	50
s102	epo	1	12	m	post_f7_fem_anger	anger	drawn	post	94	1	50
s102	epo	1	12	m	pre_f9_fem_Surprise	surprise	not_drawn	pre	80	1	50
s102	epo	1	12	m	pre_f7_fem_anger	anger	drawn	pre	100	1	50
s102	epo	1	12	m	pre_f1_male_anger	anger	drawn	pre	76	1	50
s102	epo	1	12	m	pre_f4_male_sad	sad	not_drawn	pre	80	1	50
s102	epo	1	12	m	pre_f6_fem_Surprise	surprise	not_drawn	pre	54	1	50
s102	epo	1	12	m	post_f9_fem_sad	sad	not_drawn	post	84	1	50
s102	epo	1	12	m	pre_f1_male_sad	sad	not_drawn	pre	70	1	50
s102	epo	1	12	m	pre_f8_fem_fear	fear	drawn	pre	66	0	50
s102	epo	1	12	m	pre_f10_fem_sad	sad	not_drawn	pre	60	1	50
s102	epo	1	12	m	pre_f7_fem_disgust	disgust	not_drawn	pre	64	1	50
s102	epo	1	12	m	pre_f1_male_Surprise	surprise	not_drawn	pre	70	1	50
s102	epo	1	12	m	post_f6_fem_disgust	disgust	not_drawn	post	40	1	50
s102	epo	1	12	m	post_f3_male_sad	sad	not_drawn	post	60	1	50
s102	epo	1	12	m	pre_f2_male_fear	fear	drawn	pre	50	1	50
s102	epo	1	12	m	pre_f6_fem_fear	fear	drawn	pre	64	0	50
s102	epo	1	12	m	post_f7_fem_disgust	disgust	not_drawn	post	38	0	50
s102	epo	1	12	m	post_f8_fem_sad	sad	not_drawn	post	66	1	50
s102	epo	1	12	m	post_f9_fem_anger	anger	drawn	post	44	1	50
s102	epo	1	12	m	post_f9_fem_disgust	disgust	not_drawn	post	34	1	50
s102	epo	1	12	m	post_f2_male_sad	sad	not_drawn	post	44	0	50
s102	epo	1	12	m	pre_f3_male_sad	sad	not_drawn	pre	100	1	50
s102	epo	1	12	m	pre_f8_fem_anger	anger	drawn	pre	66	1	50
s102	epo	1	12	m	pre_f8_fem_disgust	disgust	not_drawn	pre	64	0	50
s102	epo	1	12	m	pre_f2_male_Surprise	surprise	not_drawn	pre	78	1	50
s102	epo	1	12	m	pre_f3_male_disgust	disgust	not_drawn	pre	54	1	50
s102	epo	1	12	m	post_f4_male_anger	anger	drawn	post	54	1	50
s102	epo	1	12	m	pre_f9_fem_disgust	disgust	not_drawn	pre	66	0	50
s102	epo	1	12	m	pre_f4_male_fear	fear	drawn	pre	70	0	50
s102	epo	1	12	m	pre_f6_fem_sad	sad	not_drawn	pre	70	1	50
s102	epo	1	12	m	pre_f8_fem_sad	sad	not_drawn	pre	92	1	50
s102	epo	1	12	m	pre_f4_male_disgust	disgust	not_drawn	pre	44	0	50
s102	epo	1	12	m	post_f1_male_anger	anger	drawn	post	42	1	50
s102	epo	1	12	m	post_f1_male_Surprise	surprise	not_drawn	post	44	1	50
s102	epo	1	12	m	pre_f5_male_Surprise	surprise	not_drawn	pre	60	1	50
s102	epo	1	12	m	post_f3_male_fear	fear	drawn	post	46	0	50
s102	epo	1	12	m	post_f2_male_disgust	disgust	not_drawn	post	28	0	50
s102	epo	1	12	m	post_f2_male_Surprise	surprise	not_drawn	post	34	1	50
s102	epo	1	12	m	pre_f6_fem_anger	anger	drawn	pre	66	1	50
s102	epo	1	12	m	pre_f10_fem_Surprise	surprise	not_drawn	pre	96	1	50
s102	epo	1	12	m	post_f4_male_fear	fear	drawn	post	60	0	50
s102	epo	1	12	m	pre_f6_fem_disgust	disgust	not_drawn	pre	52	0	50
s102	epo	1	12	m	post_f5_male_disgust	disgust	not_drawn	post	42	0	50
s102	epo	1	12	m	post_f8_fem_disgust	disgust	not_drawn	post	38	0	50
s102	epo	1	12	m	post_f6_fem_Surprise	surprise	not_drawn	post	44	1	50
s102	epo	1	12	m	pre_f3_male_Surprise	surprise	not_drawn	pre	76	1	50
s102	epo	1	12	m	pre_f1_male_fear	fear	drawn	pre	72	1	50
s102	epo	1	12	m	pre_f10_fem_fear	fear	drawn	pre	100	0	50
s102	epo	1	12	m	post_f8_fem_anger	anger	drawn	post	62	0	50
s102	epo	1	12	m	post_f9_fem_fear	fear	drawn	post	54	1	50
s102	epo	1	12	m	post_f10_fem_disgust	disgust	not_drawn	post	48	0	50
s102	epo	1	12	m	pre_f10_fem_disgust	disgust	not_drawn	pre	100	0	50
s102	epo	1	12	m	pre_f3_male_anger	anger	drawn	pre	100	1	50
s102	epo	1	12	m	pre_f9_fem_sad	sad	not_drawn	pre	82	1	50
s102	epo	1	12	m	pre_f5_male_anger	anger	drawn	pre	98	0	50
s102	epo	1	12	m	post_f3_male_Surprise	surprise	not_drawn	post	60	1	50
s102	epo	1	12	m	post_f6_fem_fear	fear	drawn	post	62	0	50
s102	epo	1	12	m	post_f4_male_Surprise	surprise	not_drawn	post	62	1	50
s102	epo	1	12	m	post_f7_fem_sad	sad	not_drawn	post	44	1	50
s102	epo	1	12	m	post_f5_male_anger	anger	drawn	post	42	0	50
s102	epo	1	12	m	post_f8_fem_Surprise	surprise	not_drawn	post	66	1	50
s102	epo	1	12	m	pre_f7_fem_Surprise	surprise	not_drawn	pre	58	1	50
s102	epo	1	12	m	post_f3_male_anger	anger	drawn	post	32	0	50
s102	epo	1	12	m	post_f5_male_fear	fear	drawn	post	68	0	50
s102	epo	1	12	m	post_f6_fem_anger	anger	drawn	post	38	1	50
s102	epo	1	12	m	post_f1_male_fear	fear	drawn	post	40	1	50
s102	epo	1	12	m	post_f8_fem_fear	fear	drawn	post	52	1	50
s102	epo	1	12	m	pre_f10_fem_anger	anger	drawn	pre	70	1	50
s102	epo	1	12	m	pre_f5_male_disgust	disgust	not_drawn	pre	72	1	50
s102	epo	1	12	m	post_f2_male_anger	anger	drawn	post	34	1	50
s102	epo	1	12	m	post_f7_fem_fear	fear	drawn	post	40	0	50
s102	epo	1	12	m	pre_f1_male_disgust	disgust	not_drawn	pre	64	0	50
s103	epo	1	12	f	pre_f3_male_sad	sad	not_drawn	pre	70	1	62
s103	epo	1	12	f	post_f6_fem_anger	anger	drawn	post	44	1	62
s103	epo	1	12	f	pre_f10_fem_anger	anger	drawn	pre	56	1	62
s103	epo	1	12	f	post_f2_male_disgust	disgust	not_drawn	post	32	0	62
s103	epo	1	12	f	pre_f1_male_disgust	disgust	not_drawn	pre	48	1	62
s103	epo	1	12	f	post_f1_male_Surprise	surprise	not_drawn	post	30	1	62
s103	epo	1	12	f	post_f6_fem_disgust	disgust	not_drawn	post	24	1	62
s103	epo	1	12	f	post_f3_male_disgust	disgust	not_drawn	post	38	1	62
s103	epo	1	12	f	post_f5_male_Surprise	surprise	not_drawn	post	28	1	62
s103	epo	1	12	f	post_f7_fem_disgust	disgust	not_drawn	post	26	0	62
s103	epo	1	12	f	pre_f10_fem_sad	sad	not_drawn	pre	54	1	62
s103	epo	1	12	f	post_f7_fem_sad	sad	not_drawn	post	38	1	62
s103	epo	1	12	f	post_f2_male_Surprise	surprise	not_drawn	post	36	0	62
s103	epo	1	12	f	pre_f5_male_Surprise	surprise	not_drawn	pre	54	1	62
s103	epo	1	12	f	pre_f2_male_anger	anger	drawn	pre	74	1	62
s103	epo	1	12	f	post_f10_fem_Surprise	surprise	not_drawn	post	32	1	62
s103	epo	1	12	f	post_f4_male_anger	anger	drawn	post	32	0	62
s103	epo	1	12	f	post_f3_male_fear	fear	drawn	post	54	1	62
s103	epo	1	12	f	post_f10_fem_disgust	disgust	not_drawn	post	28	0	62
s103	epo	1	12	f	pre_f6_fem_sad	sad	not_drawn	pre	68	1	62
s103	epo	1	12	f	pre_f1_male_sad	sad	not_drawn	pre	52	1	62
s103	epo	1	12	f	pre_f4_male_disgust	disgust	not_drawn	pre	52	1	62
s103	epo	1	12	f	post_f6_fem_Surprise	surprise	not_drawn	post	36	1	62
s103	epo	1	12	f	post_f6_fem_sad	sad	not_drawn	post	42	1	62
s103	epo	1	12	f	post_f1_male_disgust	disgust	not_drawn	post	44	1	62
s103	epo	1	12	f	pre_f7_fem_Surprise	surprise	not_drawn	pre	76	1	62
s103	epo	1	12	f	pre_f5_male_disgust	disgust	not_drawn	pre	54	1	62
s103	epo	1	12	f	pre_f1_male_anger	anger	drawn	pre	52	1	62
s103	epo	1	12	f	pre_f5_male_anger	anger	drawn	pre	70	1	62
s103	epo	1	12	f	pre_f6_fem_Surprise	surprise	not_drawn	pre	36	1	62
s103	epo	1	12	f	post_f9_fem_sad	sad	not_drawn	post	44	0	62
s103	epo	1	12	f	post_f4_male_Surprise	surprise	not_drawn	post	28	1	62
s103	epo	1	12	f	post_f7_fem_anger	anger	drawn	post	32	1	62
s103	epo	1	12	f	post_f7_fem_Surprise	surprise	not_drawn	post	62	1	62
s103	epo	1	12	f	post_f1_male_fear	fear	drawn	post	40	1	62
s103	epo	1	12	f	post_f10_fem_fear	fear	drawn	post	42	1	62
s103	epo	1	12	f	pre_f10_fem_Surprise	surprise	not_drawn	pre	76	1	62
s103	epo	1	12	f	pre_f9_fem_anger	anger	drawn	pre	56	1	62
s103	epo	1	12	f	pre_f3_male_Surprise	surprise	not_drawn	pre	42	1	62
s103	epo	1	12	f	post_f7_fem_fear	fear	drawn	post	54	1	62
s103	epo	1	12	f	post_f3_male_Surprise	surprise	not_drawn	post	28	1	62
s103	epo	1	12	f	pre_f9_fem_disgust	disgust	not_drawn	pre	50	1	62
s103	epo	1	12	f	pre_f9_fem_Surprise	surprise	not_drawn	pre	28	1	62
s103	epo	1	12	f	post_f9_fem_disgust	disgust	not_drawn	post	32	1	62
s103	epo	1	12	f	post_f8_fem_anger	anger	drawn	post	66	1	62
s103	epo	1	12	f	post_f5_male_disgust	disgust	not_drawn	post	40	1	62
s103	epo	1	12	f	post_f10_fem_anger	anger	drawn	post	42	1	62
s103	epo	1	12	f	post_f8_fem_sad	sad	not_drawn	post	58	1	62
s103	epo	1	12	f	pre_f6_fem_disgust	disgust	not_drawn	pre	48	0	62
s103	epo	1	12	f	post_f2_male_sad	sad	not_drawn	post	46	1	62
s103	epo	1	12	f	post_f4_male_sad	sad	not_drawn	post	54	1	62
s103	epo	1	12	f	pre_f7_fem_fear	fear	drawn	pre	100	1	62
s103	epo	1	12	f	post_f4_male_disgust	disgust	not_drawn	post	30	1	62
s103	epo	1	12	f	pre_f4_male_sad	sad	not_drawn	pre	80	1	62
s103	epo	1	12	f	post_f2_male_anger	anger	drawn	post	40	1	62
s103	epo	1	12	f	pre_f9_fem_fear	fear	drawn	pre	40	1	62
s103	epo	1	12	f	pre_f9_fem_sad	sad	not_drawn	pre	82	0	62
s103	epo	1	12	f	post_f1_male_anger	anger	drawn	post	38	1	62
s103	epo	1	12	f	post_f8_fem_Surprise	surprise	not_drawn	post	40	1	62
s103	epo	1	12	f	post_f9_fem_Surprise	surprise	not_drawn	post	18	1	62
s103	epo	1	12	f	pre_f6_fem_fear	fear	drawn	pre	76	0	62
s103	epo	1	12	f	pre_f8_fem_fear	fear	drawn	pre	58	1	62
s103	epo	1	12	f	pre_f2_male_disgust	disgust	not_drawn	pre	80	1	62
s103	epo	1	12	f	post_f4_male_fear	fear	drawn	post	38	0	62
s103	epo	1	12	f	pre_f2_male_fear	fear	drawn	pre	78	1	62
s103	epo	1	12	f	pre_f5_male_fear	fear	drawn	pre	86	0	62
s103	epo	1	12	f	post_f8_fem_fear	fear	drawn	post	36	0	62
s103	epo	1	12	f	pre_f7_fem_disgust	disgust	not_drawn	pre	46	0	62
s103	epo	1	12	f	pre_f5_male_sad	sad	not_drawn	pre	100	1	62
s103	epo	1	12	f	pre_f4_male_Surprise	surprise	not_drawn	pre	44	1	62
s103	epo	1	12	f	pre_f7_fem_anger	anger	drawn	pre	52	1	62
s103	epo	1	12	f	post_f9_fem_fear	fear	drawn	post	32	0	62
s103	epo	1	12	f	post_f8_fem_disgust	disgust	not_drawn	post	30	1	62
s103	epo	1	12	f	post_f5_male_sad	sad	not_drawn	post	42	1	62
s103	epo	1	12	f	pre_f3_male_disgust	disgust	not_drawn	pre	54	1	62
s103	epo	1	12	f	pre_f8_fem_Surprise	surprise	not_drawn	pre	94	1	62
s103	epo	1	12	f	pre_f8_fem_sad	sad	not_drawn	pre	94	1	62
s103	epo	1	12	f	pre_f2_male_Surprise	surprise	not_drawn	pre	100	1	62
s103	epo	1	12	f	pre_f1_male_fear	fear	drawn	pre	0	0	62
s103	epo	1	12	f	pre_f3_male_fear	fear	drawn	pre	56	1	62
s103	epo	1	12	f	post_f10_fem_sad	sad	not_drawn	post	32	1	62
s103	epo	1	12	f	pre_f8_fem_anger	anger	drawn	pre	50	1	62
s103	epo	1	12	f	post_f2_male_fear	fear	drawn	post	38	1	62
s103	epo	1	12	f	post_f5_male_fear	fear	drawn	post	42	0	62
s103	epo	1	12	f	pre_f10_fem_disgust	disgust	not_drawn	pre	42	0	62
s103	epo	1	12	f	post_f3_male_anger	anger	drawn	post	58	1	62
s103	epo	1	12	f	pre_f8_fem_disgust	disgust	not_drawn	pre	46	1	62
s103	epo	1	12	f	post_f5_male_anger	anger	drawn	post	36	1	62
s103	epo	1	12	f	post_f9_fem_anger	anger	drawn	post	36	1	62
s103	epo	1	12	f	pre_f1_male_Surprise	surprise	not_drawn	pre	74	1	62
s103	epo	1	12	f	post_f3_male_sad	sad	not_drawn	post	46	1	62
s103	epo	1	12	f	pre_f4_male_fear	fear	drawn	pre	40	0	62
s103	epo	1	12	f	pre_f3_male_anger	anger	drawn	pre	88	1	62
s103	epo	1	12	f	post_f6_fem_fear	fear	drawn	post	44	1	62
s103	epo	1	12	f	pre_f7_fem_sad	sad	not_drawn	pre	100	0	62
s103	epo	1	12	f	pre_f6_fem_anger	anger	drawn	pre	36	1	62
s103	epo	1	12	f	post_f1_male_sad	sad	not_drawn	post	30	1	62
s103	epo	1	12	f	pre_f4_male_anger	anger	drawn	pre	56	0	62
s103	epo	1	12	f	pre_f10_fem_fear	fear	drawn	pre	82	1	62
s103	epo	1	12	f	pre_f2_male_sad	sad	not_drawn	pre	50	1	62
s104	self	2	15	m	pre_f4_male_anger	anger	drawn	pre	100	0	32
s104	self	2	15	m	pre_f1_male_fear	fear	drawn	pre	64	1	32
s104	self	2	15	m	post_f9_fem_fear	fear	drawn	post	40	0	32
s104	self	2	15	m	pre_f3_male_disgust	disgust	not_drawn	pre	58	1	32
s104	self	2	15	m	pre_f8_fem_sad	sad	not_drawn	pre	100	1	32
s104	self	2	15	m	pre_f9_fem_anger	anger	drawn	pre	84	1	32
s104	self	2	15	m	pre_f10_fem_anger	anger	drawn	pre	96	1	32
s104	self	2	15	m	pre_f8_fem_anger	anger	drawn	pre	100	1	32
s104	self	2	15	m	pre_f1_male_Surprise	surprise	not_drawn	pre	40	1	32
s104	self	2	15	m	pre_f6_fem_sad	sad	not_drawn	pre	58	1	32
s104	self	2	15	m	pre_f7_fem_sad	sad	not_drawn	pre	70	1	32
s104	self	2	15	m	pre_f9_fem_fear	fear	drawn	pre	60	1	32
s104	self	2	15	m	pre_f8_fem_disgust	disgust	not_drawn	pre	42	1	32
s104	self	2	15	m	pre_f10_fem_disgust	disgust	not_drawn	pre	70	1	32
s104	self	2	15	m	pre_f5_male_anger	anger	drawn	pre	72	1	32
s104	self	2	15	m	pre_f7_fem_disgust	disgust	not_drawn	pre	74	1	32
s104	self	2	15	m	post_f6_fem_anger	anger	drawn	post	30	1	32
s104	self	2	15	m	post_f8_fem_disgust	disgust	not_drawn	post	34	1	32
s104	self	2	15	m	pre_f2_male_Surprise	surprise	not_drawn	pre	100	1	32
s104	self	2	15	m	post_f1_male_anger	anger	drawn	post	30	1	32
s104	self	2	15	m	post_f9_fem_sad	sad	not_drawn	post	34	1	32
s104	self	2	15	m	pre_f2_male_anger	anger	drawn	pre	66	1	32
s104	self	2	15	m	post_f2_male_sad	sad	not_drawn	post	30	1	32
s104	self	2	15	m	pre_f10_fem_fear	fear	drawn	pre	48	1	32
s104	self	2	15	m	pre_f4_male_Surprise	surprise	not_drawn	pre	64	1	32
s104	self	2	15	m	post_f2_male_Surprise	surprise	not_drawn	post	32	1	32
s104	self	2	15	m	post_f6_fem_fear	fear	drawn	post	44	1	32
s104	self	2	15	m	post_f1_male_Surprise	surprise	not_drawn	post	38	1	32
s104	self	2	15	m	post_f6_fem_disgust	disgust	not_drawn	post	20	1	32
s104	self	2	15	m	post_f5_male_sad	sad	not_drawn	post	42	1	32
s104	self	2	15	m	post_f2_male_disgust	disgust	not_drawn	post	24	1	32
s104	self	2	15	m	post_f4_male_disgust	disgust	not_drawn	post	18	1	32
s104	self	2	15	m	post_f10_fem_anger	anger	drawn	post	28	0	32
s104	self	2	15	m	post_f9_fem_anger	anger	drawn	post	24	1	32
s104	self	2	15	m	post_f3_male_Surprise	surprise	not_drawn	post	46	1	32
s104	self	2	15	m	post_f10_fem_disgust	disgust	not_drawn	post	36	1	32
s104	self	2	15	m	pre_f1_male_disgust	disgust	not_drawn	pre	76	1	32
s104	self	2	15	m	post_f4_male_anger	anger	drawn	post	46	0	32
s104	self	2	15	m	post_f10_fem_Surprise	surprise	not_drawn	post	42	1	32
s104	self	2	15	m	post_f3_male_disgust	disgust	not_drawn	post	24	1	32
s104	self	2	15	m	pre_f9_fem_Surprise	surprise	not_drawn	pre	38	1	32
s104	self	2	15	m	pre_f10_fem_Surprise	surprise	not_drawn	pre	78	1	32
s104	self	2	15	m	pre_f10_fem_sad	sad	not_drawn	pre	68	1	32
s104	self	2	15	m	post_f10_fem_sad	sad	not_drawn	post	40	1	32
s104	self	2	15	m	pre_f4_male_fear	fear	drawn	pre	100	1	32
s104	self	2	15	m	pre_f3_male_anger	anger	drawn	pre	100	0	32
s104	self	2	15	m	pre_f1_male_anger	anger	drawn	pre	100	1	32
s104	self	2	15	m	pre_f7_fem_Surprise	surprise	not_drawn	pre	100	1	32
s104	self	2	15	m	pre_f5_male_Surprise	surprise	not_drawn	pre	100	1	32
s104	self	2	15	m	pre_f8_fem_Surprise	surprise	not_drawn	pre	66	1	32
s104	self	2	15	m	pre_f6_fem_fear	fear	drawn	pre	82	1	32
s104	self	2	15	m	pre_f3_male_Surprise	surprise	not_drawn	pre	100	1	32
s104	self	2	15	m	pre_f3_male_fear	fear	drawn	pre	62	1	32
s104	self	2	15	m	pre_f9_fem_sad	sad	not_drawn	pre	66	1	32
s104	self	2	15	m	pre_f1_male_sad	sad	not_drawn	pre	64	1	32
s104	self	2	15	m	post_f2_male_fear	fear	drawn	post	46	0	32
s104	self	2	15	m	post_f7_fem_anger	anger	drawn	post	46	1	32
s104	self	2	15	m	post_f8_fem_Surprise	surprise	not_drawn	post	32	1	32
s104	self	2	15	m	post_f5_male_anger	anger	drawn	post	70	1	32
s104	self	2	15	m	pre_f4_male_sad	sad	not_drawn	pre	68	1	32
s104	self	2	15	m	pre_f2_male_disgust	disgust	not_drawn	pre	44	1	32
s104	self	2	15	m	pre_f5_male_fear	fear	drawn	pre	68	1	32
s104	self	2	15	m	pre_f8_fem_fear	fear	drawn	pre	52	1	32
s104	self	2	15	m	pre_f6_fem_anger	anger	drawn	pre	50	1	32
s104	self	2	15	m	pre_f7_fem_anger	anger	drawn	pre	86	1	32
s104	self	2	15	m	post_f4_male_sad	sad	not_drawn	post	54	1	32
s104	self	2	15	m	pre_f5_male_sad	sad	not_drawn	pre	100	1	32
s104	self	2	15	m	post_f4_male_Surprise	surprise	not_drawn	post	40	1	32
s104	self	2	15	m	post_f1_male_disgust	disgust	not_drawn	post	32	1	32
s104	self	2	15	m	post_f3_male_sad	sad	not_drawn	post	48	1	32
s104	self	2	15	m	post_f6_fem_sad	sad	not_drawn	post	46	1	32
s104	self	2	15	m	post_f7_fem_sad	sad	not_drawn	post	70	1	32
s104	self	2	15	m	post_f2_male_anger	anger	drawn	post	54	1	32
s104	self	2	15	m	post_f10_fem_fear	fear	drawn	post	42	0	32
s104	self	2	15	m	post_f8_fem_anger	anger	drawn	post	54	1	32
s104	self	2	15	m	pre_f6_fem_disgust	disgust	not_drawn	pre	30	1	32
s104	self	2	15	m	pre_f7_fem_fear	fear	drawn	pre	90	0	32
s104	self	2	15	m	pre_f9_fem_disgust	disgust	not_drawn	pre	46	1	32
s104	self	2	15	m	pre_f2_male_fear	fear	drawn	pre	74	1	32
s104	self	2	15	m	post_f5_male_Surprise	surprise	not_drawn	post	48	1	32
s104	self	2	15	m	post_f5_male_fear	fear	drawn	post	66	0	32
s104	self	2	15	m	post_f1_male_fear	fear	drawn	post	70	1	32
s104	self	2	15	m	post_f8_fem_fear	fear	drawn	post	78	1	32
s104	self	2	15	m	post_f5_male_disgust	disgust	not_drawn	post	36	1	32
s104	self	2	15	m	post_f9_fem_disgust	disgust	not_drawn	post	40	1	32
s104	self	2	15	m	post_f7_fem_disgust	disgust	not_drawn	post	26	1	32
s104	self	2	15	m	post_f7_fem_fear	fear	drawn	post	44	0	32
s104	self	2	15	m	post_f3_male_fear	fear	drawn	post	26	0	32
s104	self	2	15	m	pre_f6_fem_Surprise	surprise	not_drawn	pre	66	1	32
s104	self	2	15	m	pre_f4_male_disgust	disgust	not_drawn	pre	74	1	32
s104	self	2	15	m	post_f8_fem_sad	sad	not_drawn	post	84	1	32
s104	self	2	15	m	pre_f5_male_disgust	disgust	not_drawn	pre	54	1	32
s104	self	2	15	m	post_f3_male_anger	anger	drawn	post	56	1	32
s104	self	2	15	m	post_f7_fem_Surprise	surprise	not_drawn	post	52	1	32
s104	self	2	15	m	post_f1_male_sad	sad	not_drawn	post	64	0	32
s104	self	2	15	m	post_f4_male_fear	fear	drawn	post	38	0	32
s104	self	2	15	m	post_f6_fem_Surprise	surprise	not_drawn	post	42	1	32
s104	self	2	15	m	pre_f3_male_sad	sad	not_drawn	pre	64	1	32
s104	self	2	15	m	post_f9_fem_Surprise	surprise	not_drawn	post	22	1	32
s104	self	2	15	m	pre_f2_male_sad	sad	not_drawn	pre	62	1	32
s105	epo	2	18	f	pre_f3_male_sad	sad	not_drawn	pre	54	1	55
s105	epo	2	18	f	pre_f2_male_anger	anger	drawn	pre	40	1	55
s105	epo	2	18	f	pre_f6_fem_fear	fear	drawn	pre	58	1	55
s105	epo	2	18	f	pre_f6_fem_anger	anger	drawn	pre	42	1	55
s105	epo	2	18	f	pre_f5_male_fear	fear	drawn	pre	86	0	55
s105	epo	2	18	f	pre_f10_fem_Surprise	surprise	not_drawn	pre	70	0	55
s105	epo	2	18	f	pre_f1_male_Surprise	surprise	not_drawn	pre	48	1	55
s105	epo	2	18	f	pre_f4_male_disgust	disgust	not_drawn	pre	46	1	55
s105	epo	2	18	f	post_f8_fem_fear	fear	drawn	post	44	1	55
s105	epo	2	18	f	pre_f3_male_fear	fear	drawn	pre	100	0	55
s105	epo	2	18	f	post_f1_male_Surprise	surprise	not_drawn	post	52	1	55
s105	epo	2	18	f	pre_f10_fem_disgust	disgust	not_drawn	pre	58	1	55
s105	epo	2	18	f	post_f6_fem_sad	sad	not_drawn	post	82	1	55
s105	epo	2	18	f	post_f1_male_disgust	disgust	not_drawn	post	46	1	55
s105	epo	2	18	f	pre_f5_male_disgust	disgust	not_drawn	pre	40	1	55
s105	epo	2	18	f	pre_f4_male_Surprise	surprise	not_drawn	pre	74	1	55
s105	epo	2	18	f	pre_f7_fem_disgust	disgust	not_drawn	pre	38	0	55
s105	epo	2	18	f	pre_f5_male_sad	sad	not_drawn	pre	76	1	55
s105	epo	2	18	f	pre_f7_fem_sad	sad	not_drawn	pre	84	1	55
s105	epo	2	18	f	pre_f3_male_disgust	disgust	not_drawn	pre	44	1	55
s105	epo	2	18	f	post_f9_fem_disgust	disgust	not_drawn	post	36	1	55
s105	epo	2	18	f	pre_f7_fem_anger	anger	drawn	pre	50	1	55
s105	epo	2	18	f	pre_f3_male_Surprise	surprise	not_drawn	pre	54	1	55
s105	epo	2	18	f	pre_f1_male_sad	sad	not_drawn	pre	68	1	55
s105	epo	2	18	f	post_f5_male_fear	fear	drawn	post	68	1	55
s105	epo	2	18	f	post_f2_male_sad	sad	not_drawn	post	48	1	55
s105	epo	2	18	f	pre_f5_male_Surprise	surprise	not_drawn	pre	100	1	55
s105	epo	2	18	f	pre_f10_fem_sad	sad	not_drawn	pre	70	1	55
s105	epo	2	18	f	pre_f2_male_disgust	disgust	not_drawn	pre	68	1	55
s105	epo	2	18	f	pre_f6_fem_Surprise	surprise	not_drawn	pre	72	1	55
s105	epo	2	18	f	pre_f1_male_anger	anger	drawn	pre	48	1	55
s105	epo	2	18	f	pre_f6_fem_sad	sad	not_drawn	pre	78	1	55
s105	epo	2	18	f	pre_f4_male_anger	anger	drawn	pre	78	1	55
s105	epo	2	18	f	pre_f9_fem_sad	sad	not_drawn	pre	88	1	55
s105	epo	2	18	f	pre_f3_male_anger	anger	drawn	pre	100	1	55
s105	epo	2	18	f	pre_f8_fem_sad	sad	not_drawn	pre	82	1	55
s105	epo	2	18	f	pre_f2_male_fear	fear	drawn	pre	58	1	55
s105	epo	2	18	f	pre_f8_fem_Surprise	surprise	not_drawn	pre	52	1	55
s105	epo	2	18	f	post_f9_fem_fear	fear	drawn	post	40	1	55
s105	epo	2	18	f	post_f8_fem_disgust	disgust	not_drawn	post	40	1	55
s105	epo	2	18	f	post_f6_fem_fear	fear	drawn	post	64	1	55
s105	epo	2	18	f	post_f8_fem_sad	sad	not_drawn	post	62	1	55
s105	epo	2	18	f	pre_f2_male_Surprise	surprise	not_drawn	pre	56	1	55
s105	epo	2	18	f	pre_f10_fem_anger	anger	drawn	pre	42	1	55
s105	epo	2	18	f	pre_f7_fem_fear	fear	drawn	pre	100	0	55
s105	epo	2	18	f	pre_f8_fem_anger	anger	drawn	pre	64	1	55
s105	epo	2	18	f	post_f3_male_sad	sad	not_drawn	post	70	1	55
s105	epo	2	18	f	post_f6_fem_Surprise	surprise	not_drawn	post	68	1	55
s105	epo	2	18	f	post_f10_fem_disgust	disgust	not_drawn	post	30	1	55
s105	epo	2	18	f	post_f3_male_Surprise	surprise	not_drawn	post	56	1	55
s105	epo	2	18	f	post_f9_fem_anger	anger	drawn	post	60	0	55
s105	epo	2	18	f	pre_f9_fem_disgust	disgust	not_drawn	pre	66	1	55
s105	epo	2	18	f	pre_f9_fem_Surprise	surprise	not_drawn	pre	78	1	55
s105	epo	2	18	f	pre_f8_fem_fear	fear	drawn	pre	90	1	55
s105	epo	2	18	f	pre_f8_fem_disgust	disgust	not_drawn	pre	50	1	55
s105	epo	2	18	f	post_f2_male_Surprise	surprise	not_drawn	post	60	1	55
s105	epo	2	18	f	post_f5_male_disgust	disgust	not_drawn	post	34	1	55
s105	epo	2	18	f	pre_f9_fem_anger	anger	drawn	pre	52	1	55
s105	epo	2	18	f	post_f3_male_disgust	disgust	not_drawn	post	50	1	55
s105	epo	2	18	f	pre_f1_male_fear	fear	drawn	pre	66	1	55
s105	epo	2	18	f	post_f4_male_anger	anger	drawn	post	44	1	55
s105	epo	2	18	f	post_f2_male_anger	anger	drawn	post	24	1	55
s105	epo	2	18	f	post_f7_fem_sad	sad	not_drawn	post	66	1	55
s105	epo	2	18	f	post_f10_fem_sad	sad	not_drawn	post	60	1	55
s105	epo	2	18	f	post_f10_fem_anger	anger	drawn	post	42	1	55
s105	epo	2	18	f	pre_f2_male_sad	sad	not_drawn	pre	50	1	55
s105	epo	2	18	f	pre_f4_male_sad	sad	not_drawn	pre	70	1	55
s105	epo	2	18	f	pre_f9_fem_fear	fear	drawn	pre	66	1	55
s105	epo	2	18	f	pre_f10_fem_fear	fear	drawn	pre	94	0	55
s105	epo	2	18	f	post_f4_male_sad	sad	not_drawn	post	84	1	55
s105	epo	2	18	f	post_f10_fem_Surprise	surprise	not_drawn	post	76	1	55
s105	epo	2	18	f	pre_f6_fem_disgust	disgust	not_drawn	pre	48	1	55
s105	epo	2	18	f	post_f6_fem_disgust	disgust	not_drawn	post	32	1	55
s105	epo	2	18	f	pre_f1_male_disgust	disgust	not_drawn	pre	34	1	55
s105	epo	2	18	f	pre_f7_fem_Surprise	surprise	not_drawn	pre	98	1	55
s105	epo	2	18	f	post_f1_male_sad	sad	not_drawn	post	48	1	55
s105	epo	2	18	f	post_f5_male_anger	anger	drawn	post	80	1	55
s105	epo	2	18	f	post_f6_fem_anger	anger	drawn	post	36	1	55
s105	epo	2	18	f	post_f8_fem_anger	anger	drawn	post	52	1	55
s105	epo	2	18	f	pre_f5_male_anger	anger	drawn	pre	68	1	55
s105	epo	2	18	f	pre_f4_male_fear	fear	drawn	pre	52	1	55
s105	epo	2	18	f	post_f2_male_disgust	disgust	not_drawn	post	34	1	55
s105	epo	2	18	f	post_f9_fem_sad	sad	not_drawn	post	32	1	55
s105	epo	2	18	f	post_f4_male_Surprise	surprise	not_drawn	post	54	1	55
s105	epo	2	18	f	post_f7_fem_fear	fear	drawn	post	86	0	55
s105	epo	2	18	f	post_f1_male_anger	anger	drawn	post	62	1	55
s105	epo	2	18	f	post_f10_fem_fear	fear	drawn	post	52	1	55
s105	epo	2	18	f	post_f7_fem_disgust	disgust	not_drawn	post	36	1	55
s105	epo	2	18	f	post_f4_male_disgust	disgust	not_drawn	post	26	1	55
s105	epo	2	18	f	post_f4_male_fear	fear	drawn	post	54	1	55
s105	epo	2	18	f	post_f2_male_fear	fear	drawn	post	38	1	55
s105	epo	2	18	f	post_f3_male_anger	anger	drawn	post	88	1	55
s105	epo	2	18	f	post_f3_male_fear	fear	drawn	post	42	1	55
s105	epo	2	18	f	post_f9_fem_Surprise	surprise	not_drawn	post	34	0	55
s105	epo	2	18	f	post_f1_male_fear	fear	drawn	post	60	1	55
s105	epo	2	18	f	post_f7_fem_Surprise	surprise	not_drawn	post	48	1	55
s105	epo	2	18	f	post_f7_fem_anger	anger	drawn	post	42	1	55
s105	epo	2	18	f	post_f5_male_sad	sad	not_drawn	post	72	1	55
s105	epo	2	18	f	post_f5_male_Surprise	surprise	not_drawn	post	76	1	55
s105	epo	2	18	f	post_f8_fem_Surprise	surprise	not_drawn	post	52	1	55
s106	epo	2	17	m	pre_f7_fem_anger	anger	drawn	pre	72	1	51
s106	epo	2	17	m	pre_f9_fem_disgust	disgust	not_drawn	pre	60	1	51
s106	epo	2	17	m	pre_f10_fem_sad	sad	not_drawn	pre	58	1	51
s106	epo	2	17	m	post_f10_fem_Surprise	surprise	not_drawn	post	70	1	51
s106	epo	2	17	m	post_f6_fem_disgust	disgust	not_drawn	post	30	1	51
s106	epo	2	17	m	pre_f7_fem_Surprise	surprise	not_drawn	pre	72	1	51
s106	epo	2	17	m	pre_f6_fem_fear	fear	drawn	pre	42	0	51
s106	epo	2	17	m	post_f7_fem_Surprise	surprise	not_drawn	post	80	0	51
s106	epo	2	17	m	post_f10_fem_anger	anger	drawn	post	64	1	51
s106	epo	2	17	m	pre_f4_male_sad	sad	not_drawn	pre	64	1	51
s106	epo	2	17	m	pre_f8_fem_disgust	disgust	not_drawn	pre	48	1	51
s106	epo	2	17	m	post_f4_male_fear	fear	drawn	post	56	1	51
s106	epo	2	17	m	post_f5_male_sad	sad	not_drawn	post	64	1	51
s106	epo	2	17	m	pre_f7_fem_sad	sad	not_drawn	pre	84	1	51
s106	epo	2	17	m	post_f10_fem_sad	sad	not_drawn	post	40	1	51
s106	epo	2	17	m	post_f5_male_disgust	disgust	not_drawn	post	56	1	51
s106	epo	2	17	m	pre_f3_male_sad	sad	not_drawn	pre	64	1	51
s106	epo	2	17	m	post_f6_fem_fear	fear	drawn	post	54	0	51
s106	epo	2	17	m	post_f7_fem_fear	fear	drawn	post	82	0	51
s106	epo	2	17	m	post_f1_male_anger	anger	drawn	post	50	1	51
s106	epo	2	17	m	post_f5_male_Surprise	surprise	not_drawn	post	76	1	51
s106	epo	2	17	m	post_f6_fem_sad	sad	not_drawn	post	48	1	51
s106	epo	2	17	m	post_f1_male_sad	sad	not_drawn	post	46	1	51
s106	epo	2	17	m	post_f8_fem_anger	anger	drawn	post	100	0	51
s106	epo	2	17	m	pre_f2_male_anger	anger	drawn	pre	72	1	51
s106	epo	2	17	m	post_f7_fem_sad	sad	not_drawn	post	64	1	51
s106	epo	2	17	m	pre_f10_fem_disgust	disgust	not_drawn	pre	40	1	51
s106	epo	2	17	m	pre_f9_fem_sad	sad	not_drawn	pre	44	1	51
s106	epo	2	17	m	pre_f5_male_anger	anger	drawn	pre	46	1	51
s106	epo	2	17	m	post_f5_male_fear	fear	drawn	post	58	0	51
s106	epo	2	17	m	post_f3_male_disgust	disgust	not_drawn	post	58	1	51
s106	epo	2	17	m	post_f8_fem_Surprise	surprise	not_drawn	post	64	1	51
s106	epo	2	17	m	pre_f8_fem_sad	sad	not_drawn	pre	82	1	51
s106	epo	2	17	m	post_f2_male_sad	sad	not_drawn	post	62	1	51
s106	epo	2	17	m	pre_f3_male_disgust	disgust	not_drawn	pre	44	1	51
s106	epo	2	17	m	pre_f9_fem_anger	anger	drawn	pre	68	1	51
s106	epo	2	17	m	pre_f3_male_Surprise	surprise	not_drawn	pre	52	1	51
s106	epo	2	17	m	pre_f5_male_disgust	disgust	not_drawn	pre	62	1	51
s106	epo	2	17	m	pre_f1_male_anger	anger	drawn	pre	52	1	51
s106	epo	2	17	m	pre_f5_male_sad	sad	not_drawn	pre	60	1	51
s106	epo	2	17	m	pre_f9_fem_Surprise	surprise	not_drawn	pre	30	1	51
s106	epo	2	17	m	pre_f6_fem_Surprise	surprise	not_drawn	pre	48	1	51
s106	epo	2	17	m	pre_f1_male_Surprise	surprise	not_drawn	pre	40	1	51
s106	epo	2	17	m	pre_f8_fem_anger	anger	drawn	pre	100	0	51
s106	epo	2	17	m	pre_f9_fem_fear	fear	drawn	pre	58	0	51
s106	epo	2	17	m	post_f3_male_Surprise	surprise	not_drawn	post	62	1	51
s106	epo	2	17	m	pre_f1_male_fear	fear	drawn	pre	82	1	51
s106	epo	2	17	m	pre_f6_fem_anger	anger	drawn	pre	40	1	51
s106	epo	2	17	m	pre_f2_male_Surprise	surprise	not_drawn	pre	80	1	51
s106	epo	2	17	m	pre_f4_male_anger	anger	drawn	pre	48	1	51
s106	epo	2	17	m	post_f2_male_Surprise	surprise	not_drawn	post	50	1	51
s106	epo	2	17	m	pre_f10_fem_Surprise	surprise	not_drawn	pre	100	0	51
s106	epo	2	17	m	pre_f6_fem_disgust	disgust	not_drawn	pre	60	1	51
s106	epo	2	17	m	pre_f5_male_Surprise	surprise	not_drawn	pre	68	1	51
s106	epo	2	17	m	pre_f4_male_disgust	disgust	not_drawn	pre	62	1	51
s106	epo	2	17	m	pre_f1_male_sad	sad	not_drawn	pre	38	1	51
s106	epo	2	17	m	pre_f2_male_disgust	disgust	not_drawn	pre	52	1	51
s106	epo	2	17	m	pre_f6_fem_sad	sad	not_drawn	pre	50	1	51
s106	epo	2	17	m	post_f3_male_anger	anger	drawn	post	72	0	51
s106	epo	2	17	m	pre_f2_male_sad	sad	not_drawn	pre	72	1	51
s106	epo	2	17	m	post_f2_male_anger	anger	drawn	post	52	1	51
s106	epo	2	17	m	post_f2_male_disgust	disgust	not_drawn	post	30	1	51
s106	epo	2	17	m	post_f7_fem_anger	anger	drawn	post	38	1	51
s106	epo	2	17	m	post_f1_male_fear	fear	drawn	post	56	1	51
s106	epo	2	17	m	pre_f1_male_disgust	disgust	not_drawn	pre	40	1	51
s106	epo	2	17	m	pre_f8_fem_fear	fear	drawn	pre	62	1	51
s106	epo	2	17	m	pre_f4_male_Surprise	surprise	not_drawn	pre	54	1	51
s106	epo	2	17	m	post_f4_male_anger	anger	drawn	post	64	1	51
s106	epo	2	17	m	post_f6_fem_Surprise	surprise	not_drawn	post	66	1	51
s106	epo	2	17	m	post_f9_fem_sad	sad	not_drawn	post	64	1	51
s106	epo	2	17	m	post_f3_male_sad	sad	not_drawn	post	70	1	51
s106	epo	2	17	m	post_f3_male_fear	fear	drawn	post	66	0	51
s106	epo	2	17	m	pre_f8_fem_Surprise	surprise	not_drawn	pre	50	1	51
s106	epo	2	17	m	post_f1_male_Surprise	surprise	not_drawn	post	64	1	51
s106	epo	2	17	m	post_f6_fem_anger	anger	drawn	post	44	1	51
s106	epo	2	17	m	post_f1_male_disgust	disgust	not_drawn	post	100	1	51
s106	epo	2	17	m	post_f9_fem_anger	anger	drawn	post	58	1	51
s106	epo	2	17	m	pre_f4_male_fear	fear	drawn	pre	50	0	51
s106	epo	2	17	m	post_f8_fem_fear	fear	drawn	post	50	0	51
s106	epo	2	17	m	pre_f7_fem_fear	fear	drawn	pre	100	0	51
s106	epo	2	17	m	pre_f10_fem_anger	anger	drawn	pre	50	1	51
s106	epo	2	17	m	post_f9_fem_fear	fear	drawn	post	64	1	51
s106	epo	2	17	m	post_f7_fem_disgust	disgust	not_drawn	post	36	1	51
s106	epo	2	17	m	pre_f10_fem_fear	fear	drawn	pre	90	1	51
s106	epo	2	17	m	pre_f3_male_anger	anger	drawn	pre	78	1	51
s106	epo	2	17	m	post_f2_male_fear	fear	drawn	post	66	0	51
s106	epo	2	17	m	post_f10_fem_disgust	disgust	not_drawn	post	62	1	51
s106	epo	2	17	m	post_f8_fem_disgust	disgust	not_drawn	post	36	1	51
s106	epo	2	17	m	post_f5_male_anger	anger	drawn	post	46	1	51
s106	epo	2	17	m	pre_f2_male_fear	fear	drawn	pre	60	1	51
s106	epo	2	17	m	pre_f7_fem_disgust	disgust	not_drawn	pre	50	0	51
s106	epo	2	17	m	post_f10_fem_fear	fear	drawn	post	60	1	51
s106	epo	2	17	m	pre_f5_male_fear	fear	drawn	pre	98	0	51
s106	epo	2	17	m	post_f4_male_Surprise	surprise	not_drawn	post	78	1	51
s106	epo	2	17	m	post_f4_male_disgust	disgust	not_drawn	post	48	1	51
s106	epo	2	17	m	pre_f3_male_fear	fear	drawn	pre	100	1	51
s106	epo	2	17	m	post_f8_fem_sad	sad	not_drawn	post	88	1	51
s106	epo	2	17	m	post_f9_fem_disgust	disgust	not_drawn	post	46	1	51
s106	epo	2	17	m	post_f4_male_sad	sad	not_drawn	post	90	1	51
s106	epo	2	17	m	post_f9_fem_Surprise	surprise	not_drawn	post	40	1	51
s107	emo	1	13	f	pre_f3_male_sad	sad	not_drawn	pre	88	1	48
s107	emo	1	13	f	post_f8_fem_anger	anger	drawn	post	38	1	48
s107	emo	1	13	f	pre_f4_male_disgust	disgust	not_drawn	pre	100	1	48
s107	emo	1	13	f	post_f5_male_anger	anger	drawn	post	100	1	48
s107	emo	1	13	f	post_f1_male_anger	anger	drawn	post	46	1	48
s107	emo	1	13	f	pre_f1_male_sad	sad	not_drawn	pre	38	1	48
s107	emo	1	13	f	post_f7_fem_sad	sad	not_drawn	post	84	1	48
s107	emo	1	13	f	pre_f10_fem_Surprise	surprise	not_drawn	pre	80	1	48
s107	emo	1	13	f	post_f7_fem_anger	anger	drawn	post	42	1	48
s107	emo	1	13	f	post_f4_male_anger	anger	drawn	post	60	1	48
s107	emo	1	13	f	post_f8_fem_fear	fear	drawn	post	66	1	48
s107	emo	1	13	f	post_f1_male_sad	sad	not_drawn	post	52	1	48
s107	emo	1	13	f	pre_f4_male_anger	anger	drawn	pre	70	1	48
s107	emo	1	13	f	post_f10_fem_fear	fear	drawn	post	20	0	48
s107	emo	1	13	f	pre_f2_male_disgust	disgust	not_drawn	pre	40	0	48
s107	emo	1	13	f	pre_f8_fem_sad	sad	not_drawn	pre	100	1	48
s107	emo	1	13	f	pre_f7_fem_fear	fear	drawn	pre	94	0	48
s107	emo	1	13	f	pre_f10_fem_anger	anger	drawn	pre	70	1	48
s107	emo	1	13	f	pre_f3_male_anger	anger	drawn	pre	100	0	48
s107	emo	1	13	f	post_f5_male_fear	fear	drawn	post	64	0	48
s107	emo	1	13	f	pre_f2_male_Surprise	surprise	not_drawn	pre	40	1	48
s107	emo	1	13	f	post_f2_male_anger	anger	drawn	post	42	1	48
s107	emo	1	13	f	pre_f9_fem_Surprise	surprise	not_drawn	pre	100	1	48
s107	emo	1	13	f	pre_f7_fem_disgust	disgust	not_drawn	pre	66	0	48
s107	emo	1	13	f	pre_f9_fem_sad	sad	not_drawn	pre	90	1	48
s107	emo	1	13	f	pre_f5_male_sad	sad	not_drawn	pre	100	1	48
s107	emo	1	13	f	post_f1_male_fear	fear	drawn	post	100	0	48
s107	emo	1	13	f	post_f8_fem_Surprise	surprise	not_drawn	post	48	1	48
s107	emo	1	13	f	post_f9_fem_fear	fear	drawn	post	90	1	48
s107	emo	1	13	f	post_f6_fem_sad	sad	not_drawn	post	62	1	48
s107	emo	1	13	f	post_f9_fem_Surprise	surprise	not_drawn	post	4	0	48
s107	emo	1	13	f	post_f9_fem_disgust	disgust	not_drawn	post	2	0	48
s107	emo	1	13	f	post_f3_male_fear	fear	drawn	post	2	0	48
s107	emo	1	13	f	pre_f3_male_disgust	disgust	not_drawn	pre	56	1	48
s107	emo	1	13	f	pre_f3_male_Surprise	surprise	not_drawn	pre	40	0	48
s107	emo	1	13	f	post_f4_male_fear	fear	drawn	post	100	0	48
s107	emo	1	13	f	post_f3_male_Surprise	surprise	not_drawn	post	38	1	48
s107	emo	1	13	f	post_f1_male_disgust	disgust	not_drawn	post	38	1	48
s107	emo	1	13	f	pre_f7_fem_Surprise	surprise	not_drawn	pre	100	1	48
s107	emo	1	13	f	pre_f3_male_fear	fear	drawn	pre	84	0	48
s107	emo	1	13	f	post_f3_male_disgust	disgust	not_drawn	post	38	1	48
s107	emo	1	13	f	post_f10_fem_anger	anger	drawn	post	62	1	48
s107	emo	1	13	f	pre_f8_fem_fear	fear	drawn	pre	74	0	48
s107	emo	1	13	f	pre_f5_male_Surprise	surprise	not_drawn	pre	76	1	48
s107	emo	1	13	f	post_f5_male_sad	sad	not_drawn	post	60	1	48
s107	emo	1	13	f	post_f8_fem_disgust	disgust	not_drawn	post	34	1	48
s107	emo	1	13	f	post_f6_fem_disgust	disgust	not_drawn	post	2	1	48
s107	emo	1	13	f	post_f10_fem_disgust	disgust	not_drawn	post	34	0	48
s107	emo	1	13	f	pre_f8_fem_disgust	disgust	not_drawn	pre	44	0	48
s107	emo	1	13	f	post_f3_male_sad	sad	not_drawn	post	50	1	48
s107	emo	1	13	f	pre_f4_male_sad	sad	not_drawn	pre	58	1	48
s107	emo	1	13	f	pre_f4_male_fear	fear	drawn	pre	100	0	48
s107	emo	1	13	f	post_f5_male_disgust	disgust	not_drawn	post	34	1	48
s107	emo	1	13	f	pre_f5_male_disgust	disgust	not_drawn	pre	72	0	48
s107	emo	1	13	f	pre_f10_fem_sad	sad	not_drawn	pre	78	1	48
s107	emo	1	13	f	pre_f9_fem_disgust	disgust	not_drawn	pre	70	1	48
s107	emo	1	13	f	pre_f9_fem_fear	fear	drawn	pre	52	0	48
s107	emo	1	13	f	post_f7_fem_fear	fear	drawn	post	54	0	48
s107	emo	1	13	f	post_f6_fem_fear	fear	drawn	post	56	1	48
s107	emo	1	13	f	post_f2_male_sad	sad	not_drawn	post	52	1	48
s107	emo	1	13	f	post_f3_male_anger	anger	drawn	post	100	1	48
s107	emo	1	13	f	post_f8_fem_sad	sad	not_drawn	post	72	1	48
s107	emo	1	13	f	post_f6_fem_Surprise	surprise	not_drawn	post	34	1	48
s107	emo	1	13	f	pre_f7_fem_sad	sad	not_drawn	pre	82	1	48
s107	emo	1	13	f	post_f9_fem_sad	sad	not_drawn	post	60	1	48
s107	emo	1	13	f	post_f2_male_disgust	disgust	not_drawn	post	44	1	48
s107	emo	1	13	f	pre_f8_fem_Surprise	surprise	not_drawn	pre	92	1	48
s107	emo	1	13	f	post_f10_fem_Surprise	surprise	not_drawn	post	68	0	48
s107	emo	1	13	f	post_f1_male_Surprise	surprise	not_drawn	post	56	0	48
s107	emo	1	13	f	post_f4_male_Surprise	surprise	not_drawn	post	58	1	48
s107	emo	1	13	f	pre_f5_male_fear	fear	drawn	pre	86	0	48
s107	emo	1	13	f	pre_f1_male_disgust	disgust	not_drawn	pre	46	0	48
s107	emo	1	13	f	post_f10_fem_sad	sad	not_drawn	post	28	0	48
s107	emo	1	13	f	post_f2_male_fear	fear	drawn	post	48	1	48
s107	emo	1	13	f	pre_f10_fem_fear	fear	drawn	pre	80	0	48
s107	emo	1	13	f	post_f4_male_sad	sad	not_drawn	post	70	1	48
s107	emo	1	13	f	post_f5_male_Surprise	surprise	not_drawn	post	58	1	48
s107	emo	1	13	f	pre_f6_fem_sad	sad	not_drawn	pre	100	1	48
s107	emo	1	13	f	post_f7_fem_Surprise	surprise	not_drawn	post	2	0	48
s107	emo	1	13	f	pre_f2_male_sad	sad	not_drawn	pre	50	1	48
s107	emo	1	13	f	pre_f6_fem_fear	fear	drawn	pre	92	1	48
s107	emo	1	13	f	pre_f6_fem_anger	anger	drawn	pre	48	1	48
s107	emo	1	13	f	pre_f9_fem_anger	anger	drawn	pre	44	1	48
s107	emo	1	13	f	post_f7_fem_disgust	disgust	not_drawn	post	44	0	48
s107	emo	1	13	f	pre_f8_fem_anger	anger	drawn	pre	86	1	48
s107	emo	1	13	f	pre_f1_male_Surprise	surprise	not_drawn	pre	50	1	48
s107	emo	1	13	f	pre_f2_male_anger	anger	drawn	pre	40	1	48
s107	emo	1	13	f	pre_f4_male_Surprise	surprise	not_drawn	pre	86	1	48
s107	emo	1	13	f	post_f6_fem_anger	anger	drawn	post	48	1	48
s107	emo	1	13	f	pre_f1_male_fear	fear	drawn	pre	84	0	48
s107	emo	1	13	f	pre_f7_fem_anger	anger	drawn	pre	74	1	48
s107	emo	1	13	f	post_f2_male_Surprise	surprise	not_drawn	post	12	1	48
s107	emo	1	13	f	post_f9_fem_anger	anger	drawn	post	2	0	48
s107	emo	1	13	f	pre_f1_male_anger	anger	drawn	pre	70	1	48
s107	emo	1	13	f	pre_f5_male_anger	anger	drawn	pre	100	1	48
s107	emo	1	13	f	pre_f6_fem_disgust	disgust	not_drawn	pre	72	0	48
s107	emo	1	13	f	post_f4_male_disgust	disgust	not_drawn	post	2	0	48
s107	emo	1	13	f	pre_f6_fem_Surprise	surprise	not_drawn	pre	86	0	48
s107	emo	1	13	f	pre_f10_fem_disgust	disgust	not_drawn	pre	48	0	48
s107	emo	1	13	f	pre_f2_male_fear	fear	drawn	pre	56	0	48
s108	NA	2	NA	NA	pre_f5_male_disgust	disgust	not_drawn	pre	56	0	61
s108	NA	2	NA	NA	pre_f7_fem_disgust	disgust	not_drawn	pre	28	0	61
s108	NA	2	NA	NA	pre_f5_male_sad	sad	not_drawn	pre	52	1	61
s108	NA	2	NA	NA	pre_f8_fem_sad	sad	not_drawn	pre	60	1	61
s108	NA	2	NA	NA	pre_f7_fem_anger	anger	drawn	pre	42	1	61
s108	NA	2	NA	NA	pre_f7_fem_fear	fear	drawn	pre	90	0	61
s108	NA	2	NA	NA	pre_f8_fem_fear	fear	drawn	pre	56	0	61
s108	NA	2	NA	NA	pre_f4_male_sad	sad	not_drawn	pre	78	1	61
s108	NA	2	NA	NA	pre_f7_fem_Surprise	surprise	not_drawn	pre	70	1	61
s108	NA	2	NA	NA	pre_f6_fem_anger	anger	drawn	pre	36	1	61
s108	NA	2	NA	NA	pre_f4_male_disgust	disgust	not_drawn	pre	26	0	61
s108	NA	2	NA	NA	pre_f3_male_fear	fear	drawn	pre	48	1	61
s108	NA	2	NA	NA	pre_f3_male_anger	anger	drawn	pre	76	1	61
s108	NA	2	NA	NA	pre_f2_male_sad	sad	not_drawn	pre	60	1	61
s108	NA	2	NA	NA	pre_f3_male_sad	sad	not_drawn	pre	60	1	61
s108	NA	2	NA	NA	pre_f1_male_fear	fear	drawn	pre	44	0	61
s108	NA	2	NA	NA	pre_f1_male_sad	sad	not_drawn	pre	60	1	61
s108	NA	2	NA	NA	pre_f5_male_fear	fear	drawn	pre	66	1	61
s108	NA	2	NA	NA	pre_f6_fem_Surprise	surprise	not_drawn	pre	42	1	61
s108	NA	2	NA	NA	pre_f1_male_disgust	disgust	not_drawn	pre	24	0	61
s108	NA	2	NA	NA	pre_f8_fem_anger	anger	drawn	pre	40	1	61
s108	NA	2	NA	NA	pre_f6_fem_disgust	disgust	not_drawn	pre	52	1	61
s108	NA	2	NA	NA	pre_f6_fem_fear	fear	drawn	pre	66	1	61
s108	NA	2	NA	NA	pre_f9_fem_fear	fear	drawn	pre	44	1	61
s108	NA	2	NA	NA	pre_f9_fem_anger	anger	drawn	pre	42	1	61
s108	NA	2	NA	NA	pre_f10_fem_Surprise	surprise	not_drawn	pre	26	1	61
s108	NA	2	NA	NA	pre_f7_fem_sad	sad	not_drawn	pre	68	1	61
s108	NA	2	NA	NA	pre_f8_fem_Surprise	surprise	not_drawn	pre	32	1	61
s108	NA	2	NA	NA	pre_f3_male_disgust	disgust	not_drawn	pre	36	0	61
s108	NA	2	NA	NA	pre_f5_male_anger	anger	drawn	pre	78	0	61
s108	NA	2	NA	NA	pre_f4_male_anger	anger	drawn	pre	44	0	61
s108	NA	2	NA	NA	pre_f2_male_disgust	disgust	not_drawn	pre	40	0	61
s108	NA	2	NA	NA	pre_f2_male_fear	fear	drawn	pre	54	0	61
s108	NA	2	NA	NA	pre_f10_fem_disgust	disgust	not_drawn	pre	38	0	61
s108	NA	2	NA	NA	pre_f1_male_anger	anger	drawn	pre	42	1	61
s108	NA	2	NA	NA	pre_f8_fem_disgust	disgust	not_drawn	pre	38	0	61
s108	NA	2	NA	NA	pre_f4_male_Surprise	surprise	not_drawn	pre	80	1	61
s108	NA	2	NA	NA	pre_f6_fem_sad	sad	not_drawn	pre	68	1	61
s108	NA	2	NA	NA	pre_f5_male_Surprise	surprise	not_drawn	pre	44	1	61
s108	NA	2	NA	NA	pre_f9_fem_disgust	disgust	not_drawn	pre	38	1	61
s108	NA	2	NA	NA	pre_f10_fem_fear	fear	drawn	pre	60	0	61
s108	NA	2	NA	NA	pre_f10_fem_sad	sad	not_drawn	pre	62	1	61
s108	NA	2	NA	NA	pre_f9_fem_sad	sad	not_drawn	pre	48	1	61
s108	NA	2	NA	NA	pre_f9_fem_Surprise	surprise	not_drawn	pre	30	1	61
s108	NA	2	NA	NA	pre_f2_male_anger	anger	drawn	pre	34	1	61
s108	NA	2	NA	NA	pre_f3_male_Surprise	surprise	not_drawn	pre	54	0	61
s108	NA	2	NA	NA	pre_f4_male_fear	fear	drawn	pre	56	1	61
s108	NA	2	NA	NA	pre_f1_male_Surprise	surprise	not_drawn	pre	40	1	61
s108	NA	2	NA	NA	pre_f2_male_Surprise	surprise	not_drawn	pre	48	1	61
s108	NA	2	NA	NA	pre_f10_fem_anger	anger	drawn	pre	62	1	61
s109	emo	1	17	f	post_f9_fem_fear	fear	drawn	post	16	0	56
s109	emo	1	17	f	pre_f10_fem_Surprise	surprise	not_drawn	pre	6	0	56
s109	emo	1	17	f	post_f9_fem_Surprise	surprise	not_drawn	post	66	1	56
s109	emo	1	17	f	post_f2_male_Surprise	surprise	not_drawn	post	50	1	56
s109	emo	1	17	f	pre_f6_fem_Surprise	surprise	not_drawn	pre	50	1	56
s109	emo	1	17	f	pre_f8_fem_anger	anger	drawn	pre	68	1	56
s109	emo	1	17	f	post_f9_fem_anger	anger	drawn	post	56	0	56
s109	emo	1	17	f	post_f6_fem_fear	fear	drawn	post	72	1	56
s109	emo	1	17	f	post_f3_male_anger	anger	drawn	post	100	0	56
s109	emo	1	17	f	post_f6_fem_disgust	disgust	not_drawn	post	56	1	56
s109	emo	1	17	f	pre_f9_fem_disgust	disgust	not_drawn	pre	52	0	56
s109	emo	1	17	f	post_f6_fem_anger	anger	drawn	post	56	1	56
s109	emo	1	17	f	pre_f5_male_sad	sad	not_drawn	pre	60	1	56
s109	emo	1	17	f	pre_f7_fem_fear	fear	drawn	pre	52	0	56
s109	emo	1	17	f	pre_f3_male_sad	sad	not_drawn	pre	52	1	56
s109	emo	1	17	f	pre_f10_fem_disgust	disgust	not_drawn	pre	4	1	56
s109	emo	1	17	f	post_f2_male_sad	sad	not_drawn	post	88	1	56
s109	emo	1	17	f	post_f7_fem_disgust	disgust	not_drawn	post	68	1	56
s109	emo	1	17	f	pre_f8_fem_fear	fear	drawn	pre	56	0	56
s109	emo	1	17	f	pre_f7_fem_anger	anger	drawn	pre	62	1	56
s109	emo	1	17	f	post_f7_fem_fear	fear	drawn	post	100	1	56
s109	emo	1	17	f	post_f8_fem_sad	sad	not_drawn	post	88	1	56
s109	emo	1	17	f	post_f8_fem_anger	anger	drawn	post	100	1	56
s109	emo	1	17	f	post_f5_male_disgust	disgust	not_drawn	post	52	1	56
s109	emo	1	17	f	pre_f8_fem_sad	sad	not_drawn	pre	70	1	56
s109	emo	1	17	f	post_f3_male_fear	fear	drawn	post	32	0	56
s109	emo	1	17	f	post_f1_male_anger	anger	drawn	post	56	1	56
s109	emo	1	17	f	pre_f2_male_disgust	disgust	not_drawn	pre	30	0	56
s109	emo	1	17	f	post_f5_male_Surprise	surprise	not_drawn	post	100	0	56
s109	emo	1	17	f	pre_f2_male_fear	fear	drawn	pre	32	1	56
s109	emo	1	17	f	pre_f4_male_fear	fear	drawn	pre	50	0	56
s109	emo	1	17	f	post_f4_male_disgust	disgust	not_drawn	post	100	1	56
s109	emo	1	17	f	pre_f5_male_disgust	disgust	not_drawn	pre	48	0	56
s109	emo	1	17	f	pre_f4_male_disgust	disgust	not_drawn	pre	62	1	56
s109	emo	1	17	f	pre_f1_male_Surprise	surprise	not_drawn	pre	38	1	56
s109	emo	1	17	f	post_f2_male_anger	anger	drawn	post	92	1	56
s109	emo	1	17	f	post_f5_male_fear	fear	drawn	post	100	1	56
s109	emo	1	17	f	post_f3_male_sad	sad	not_drawn	post	8	0	56
s109	emo	1	17	f	pre_f9_fem_Surprise	surprise	not_drawn	pre	40	1	56
s109	emo	1	17	f	post_f6_fem_sad	sad	not_drawn	post	100	0	56
s109	emo	1	17	f	post_f1_male_fear	fear	drawn	post	100	0	56
s109	emo	1	17	f	pre_f2_male_sad	sad	not_drawn	pre	40	1	56
s109	emo	1	17	f	post_f5_male_sad	sad	not_drawn	post	100	1	56
s109	emo	1	17	f	pre_f9_fem_fear	fear	drawn	pre	40	0	56
s109	emo	1	17	f	post_f10_fem_disgust	disgust	not_drawn	post	54	1	56
s109	emo	1	17	f	post_f5_male_anger	anger	drawn	post	76	1	56
s109	emo	1	17	f	pre_f10_fem_anger	anger	drawn	pre	46	1	56
s109	emo	1	17	f	post_f2_male_disgust	disgust	not_drawn	post	6	0	56
s109	emo	1	17	f	post_f7_fem_sad	sad	not_drawn	post	50	0	56
s109	emo	1	17	f	pre_f6_fem_anger	anger	drawn	pre	58	1	56
s109	emo	1	17	f	pre_f3_male_Surprise	surprise	not_drawn	pre	28	1	56
s109	emo	1	17	f	post_f1_male_disgust	disgust	not_drawn	post	54	0	56
s109	emo	1	17	f	pre_f8_fem_Surprise	surprise	not_drawn	pre	34	1	56
s109	emo	1	17	f	pre_f1_male_sad	sad	not_drawn	pre	20	1	56
s109	emo	1	17	f	post_f8_fem_fear	fear	drawn	post	58	0	56
s109	emo	1	17	f	post_f7_fem_anger	anger	drawn	post	100	0	56
s109	emo	1	17	f	pre_f7_fem_Surprise	surprise	not_drawn	pre	50	1	56
s109	emo	1	17	f	post_f8_fem_Surprise	surprise	not_drawn	post	54	1	56
s109	emo	1	17	f	pre_f3_male_anger	anger	drawn	pre	96	0	56
s109	emo	1	17	f	post_f4_male_anger	anger	drawn	post	62	1	56
s109	emo	1	17	f	post_f4_male_Surprise	surprise	not_drawn	post	34	1	56
s109	emo	1	17	f	pre_f4_male_anger	anger	drawn	pre	64	1	56
s109	emo	1	17	f	pre_f7_fem_disgust	disgust	not_drawn	pre	56	0	56
s109	emo	1	17	f	pre_f4_male_Surprise	surprise	not_drawn	pre	52	1	56
s109	emo	1	17	f	pre_f9_fem_anger	anger	drawn	pre	32	0	56
s109	emo	1	17	f	pre_f9_fem_sad	sad	not_drawn	pre	16	1	56
s109	emo	1	17	f	post_f10_fem_sad	sad	not_drawn	post	52	1	56
s109	emo	1	17	f	pre_f10_fem_sad	sad	not_drawn	pre	82	1	56
s109	emo	1	17	f	post_f3_male_disgust	disgust	not_drawn	post	72	1	56
s109	emo	1	17	f	pre_f8_fem_disgust	disgust	not_drawn	pre	60	0	56
s109	emo	1	17	f	pre_f3_male_fear	fear	drawn	pre	100	1	56
s109	emo	1	17	f	pre_f2_male_Surprise	surprise	not_drawn	pre	66	1	56
s109	emo	1	17	f	pre_f5_male_fear	fear	drawn	pre	12	0	56
s109	emo	1	17	f	pre_f7_fem_sad	sad	not_drawn	pre	70	1	56
s109	emo	1	17	f	post_f3_male_Surprise	surprise	not_drawn	post	64	1	56
s109	emo	1	17	f	pre_f1_male_anger	anger	drawn	pre	54	1	56
s109	emo	1	17	f	post_f7_fem_Surprise	surprise	not_drawn	post	52	1	56
s109	emo	1	17	f	pre_f1_male_fear	fear	drawn	pre	42	0	56
s109	emo	1	17	f	post_f9_fem_sad	sad	not_drawn	post	10	1	56
s109	emo	1	17	f	post_f4_male_sad	sad	not_drawn	post	4	0	56
s109	emo	1	17	f	pre_f5_male_anger	anger	drawn	pre	40	1	56
s109	emo	1	17	f	post_f8_fem_disgust	disgust	not_drawn	post	22	0	56
s109	emo	1	17	f	post_f10_fem_anger	anger	drawn	post	58	1	56
s109	emo	1	17	f	pre_f6_fem_sad	sad	not_drawn	pre	62	1	56
s109	emo	1	17	f	pre_f1_male_disgust	disgust	not_drawn	pre	36	0	56
s109	emo	1	17	f	post_f1_male_Surprise	surprise	not_drawn	post	76	1	56
s109	emo	1	17	f	post_f9_fem_disgust	disgust	not_drawn	post	100	0	56
s109	emo	1	17	f	pre_f6_fem_fear	fear	drawn	pre	42	0	56
s109	emo	1	17	f	pre_f5_male_Surprise	surprise	not_drawn	pre	40	1	56
s109	emo	1	17	f	pre_f3_male_disgust	disgust	not_drawn	pre	44	0	56
s109	emo	1	17	f	post_f10_fem_fear	fear	drawn	post	78	1	56
s109	emo	1	17	f	post_f1_male_sad	sad	not_drawn	post	64	1	56
s109	emo	1	17	f	pre_f6_fem_disgust	disgust	not_drawn	pre	10	0	56
s109	emo	1	17	f	post_f2_male_fear	fear	drawn	post	80	0	56
s109	emo	1	17	f	post_f4_male_fear	fear	drawn	post	86	1	56
s109	emo	1	17	f	post_f10_fem_Surprise	surprise	not_drawn	post	18	0	56
s109	emo	1	17	f	post_f6_fem_Surprise	surprise	not_drawn	post	94	1	56
s109	emo	1	17	f	pre_f4_male_sad	sad	not_drawn	pre	64	1	56
s109	emo	1	17	f	pre_f10_fem_fear	fear	drawn	pre	52	0	56
s109	emo	1	17	f	pre_f2_male_anger	anger	drawn	pre	4	0	56
s11	emo	1	17	f	post_f8_fem_fear	fear	drawn	post	64	1	53
s11	emo	1	17	f	post_f9_fem_sad	sad	not_drawn	post	54	1	53
s11	emo	1	17	f	pre_f3_male_sad	sad	not_drawn	pre	74	1	53
s11	emo	1	17	f	post_f6_fem_disgust	disgust	not_drawn	post	34	1	53
s11	emo	1	17	f	post_f3_male_fear	fear	drawn	post	72	0	53
s11	emo	1	17	f	post_f10_fem_Surprise	surprise	not_drawn	post	88	1	53
s11	emo	1	17	f	post_f4_male_disgust	disgust	not_drawn	post	38	1	53
s11	emo	1	17	f	post_f7_fem_anger	anger	drawn	post	40	1	53
s11	emo	1	17	f	pre_f10_fem_anger	anger	drawn	pre	100	1	53
s11	emo	1	17	f	pre_f9_fem_fear	fear	drawn	pre	64	1	53
s11	emo	1	17	f	post_f9_fem_fear	fear	drawn	post	32	1	53
s11	emo	1	17	f	pre_f6_fem_fear	fear	drawn	pre	68	1	53
s11	emo	1	17	f	post_f2_male_anger	anger	drawn	post	42	1	53
s11	emo	1	17	f	post_f6_fem_sad	sad	not_drawn	post	46	1	53
s11	emo	1	17	f	pre_f2_male_Surprise	surprise	not_drawn	pre	100	1	53
s11	emo	1	17	f	pre_f8_fem_disgust	disgust	not_drawn	pre	100	1	53
s11	emo	1	17	f	pre_f2_male_sad	sad	not_drawn	pre	76	1	53
s11	emo	1	17	f	post_f5_male_fear	fear	drawn	post	58	1	53
s11	emo	1	17	f	post_f2_male_Surprise	surprise	not_drawn	post	76	1	53
s11	emo	1	17	f	post_f7_fem_Surprise	surprise	not_drawn	post	56	1	53
s11	emo	1	17	f	post_f1_male_Surprise	surprise	not_drawn	post	42	1	53
s11	emo	1	17	f	post_f6_fem_anger	anger	drawn	post	36	1	53
s11	emo	1	17	f	pre_f3_male_anger	anger	drawn	pre	100	1	53
s11	emo	1	17	f	pre_f8_fem_sad	sad	not_drawn	pre	96	1	53
s11	emo	1	17	f	post_f7_fem_fear	fear	drawn	post	74	1	53
s11	emo	1	17	f	post_f10_fem_disgust	disgust	not_drawn	post	36	1	53
s11	emo	1	17	f	post_f3_male_disgust	disgust	not_drawn	post	34	1	53
s11	emo	1	17	f	post_f1_male_anger	anger	drawn	post	44	1	53
s11	emo	1	17	f	pre_f6_fem_anger	anger	drawn	pre	66	1	53
s11	emo	1	17	f	pre_f4_male_Surprise	surprise	not_drawn	pre	100	0	53
s11	emo	1	17	f	pre_f7_fem_Surprise	surprise	not_drawn	pre	88	1	53
s11	emo	1	17	f	post_f6_fem_fear	fear	drawn	post	70	1	53
s11	emo	1	17	f	pre_f1_male_disgust	disgust	not_drawn	pre	86	1	53
s11	emo	1	17	f	pre_f8_fem_Surprise	surprise	not_drawn	pre	76	1	53
s11	emo	1	17	f	post_f3_male_sad	sad	not_drawn	post	48	1	53
s11	emo	1	17	f	pre_f4_male_sad	sad	not_drawn	pre	88	1	53
s11	emo	1	17	f	post_f8_fem_Surprise	surprise	not_drawn	post	66	1	53
s11	emo	1	17	f	post_f8_fem_sad	sad	not_drawn	post	60	1	53
s11	emo	1	17	f	post_f8_fem_disgust	disgust	not_drawn	post	26	1	53
s11	emo	1	17	f	post_f1_male_sad	sad	not_drawn	post	48	1	53
s11	emo	1	17	f	pre_f7_fem_anger	anger	drawn	pre	58	1	53
s11	emo	1	17	f	pre_f1_male_fear	fear	drawn	pre	100	0	53
s11	emo	1	17	f	pre_f5_male_anger	anger	drawn	pre	70	1	53
s11	emo	1	17	f	pre_f10_fem_sad	sad	not_drawn	pre	92	1	53
s11	emo	1	17	f	pre_f4_male_disgust	disgust	not_drawn	pre	74	1	53
s11	emo	1	17	f	post_f5_male_Surprise	surprise	not_drawn	post	64	1	53
s11	emo	1	17	f	pre_f1_male_anger	anger	drawn	pre	72	1	53
s11	emo	1	17	f	pre_f7_fem_disgust	disgust	not_drawn	pre	100	0	53
s11	emo	1	17	f	pre_f2_male_fear	fear	drawn	pre	62	1	53
s11	emo	1	17	f	post_f8_fem_anger	anger	drawn	post	64	1	53
s11	emo	1	17	f	post_f1_male_fear	fear	drawn	post	88	0	53
s11	emo	1	17	f	pre_f3_male_fear	fear	drawn	pre	100	0	53
s11	emo	1	17	f	post_f1_male_disgust	disgust	not_drawn	post	42	1	53
s11	emo	1	17	f	pre_f6_fem_sad	sad	not_drawn	pre	82	1	53
s11	emo	1	17	f	pre_f9_fem_Surprise	surprise	not_drawn	pre	90	1	53
s11	emo	1	17	f	pre_f2_male_disgust	disgust	not_drawn	pre	44	0	53
s11	emo	1	17	f	post_f5_male_anger	anger	drawn	post	78	1	53
s11	emo	1	17	f	post_f4_male_anger	anger	drawn	post	32	1	53
s11	emo	1	17	f	pre_f3_male_disgust	disgust	not_drawn	pre	84	1	53
s11	emo	1	17	f	pre_f8_fem_fear	fear	drawn	pre	82	1	53
s11	emo	1	17	f	pre_f8_fem_anger	anger	drawn	pre	100	1	53
s11	emo	1	17	f	pre_f10_fem_fear	fear	drawn	pre	84	0	53
s11	emo	1	17	f	post_f7_fem_disgust	disgust	not_drawn	post	2	1	53
s11	emo	1	17	f	post_f7_fem_sad	sad	not_drawn	post	46	1	53
s11	emo	1	17	f	pre_f9_fem_sad	sad	not_drawn	pre	48	1	53
s11	emo	1	17	f	pre_f10_fem_disgust	disgust	not_drawn	pre	66	0	53
s11	emo	1	17	f	post_f9_fem_anger	anger	drawn	post	42	1	53
s11	emo	1	17	f	pre_f9_fem_anger	anger	drawn	pre	42	1	53
s11	emo	1	17	f	pre_f9_fem_disgust	disgust	not_drawn	pre	68	1	53
s11	emo	1	17	f	post_f5_male_sad	sad	not_drawn	post	48	1	53
s11	emo	1	17	f	post_f4_male_Surprise	surprise	not_drawn	post	44	1	53
s11	emo	1	17	f	post_f4_male_sad	sad	not_drawn	post	54	1	53
s11	emo	1	17	f	post_f9_fem_disgust	disgust	not_drawn	post	46	1	53
s11	emo	1	17	f	post_f9_fem_Surprise	surprise	not_drawn	post	82	1	53
s11	emo	1	17	f	pre_f1_male_sad	sad	not_drawn	pre	80	1	53
s11	emo	1	17	f	pre_f5_male_disgust	disgust	not_drawn	pre	100	1	53
s11	emo	1	17	f	pre_f4_male_anger	anger	drawn	pre	60	1	53
s11	emo	1	17	f	pre_f6_fem_disgust	disgust	not_drawn	pre	100	0	53
s11	emo	1	17	f	post_f6_fem_Surprise	surprise	not_drawn	post	36	1	53
s11	emo	1	17	f	pre_f5_male_sad	sad	not_drawn	pre	58	1	53
s11	emo	1	17	f	pre_f1_male_Surprise	surprise	not_drawn	pre	84	1	53
s11	emo	1	17	f	pre_f3_male_Surprise	surprise	not_drawn	pre	80	1	53
s11	emo	1	17	f	post_f4_male_fear	fear	drawn	post	58	1	53
s11	emo	1	17	f	pre_f2_male_anger	anger	drawn	pre	90	1	53
s11	emo	1	17	f	pre_f7_fem_sad	sad	not_drawn	pre	62	0	53
s11	emo	1	17	f	post_f5_male_disgust	disgust	not_drawn	post	56	1	53
s11	emo	1	17	f	pre_f6_fem_Surprise	surprise	not_drawn	pre	88	1	53
s11	emo	1	17	f	post_f3_male_Surprise	surprise	not_drawn	post	42	1	53
s11	emo	1	17	f	pre_f4_male_fear	fear	drawn	pre	74	1	53
s11	emo	1	17	f	post_f2_male_sad	sad	not_drawn	post	34	1	53
s11	emo	1	17	f	post_f3_male_anger	anger	drawn	post	64	1	53
s11	emo	1	17	f	post_f2_male_disgust	disgust	not_drawn	post	30	1	53
s11	emo	1	17	f	post_f2_male_fear	fear	drawn	post	60	1	53
s11	emo	1	17	f	pre_f10_fem_Surprise	surprise	not_drawn	pre	74	1	53
s11	emo	1	17	f	post_f10_fem_fear	fear	drawn	post	48	0	53
s11	emo	1	17	f	pre_f5_male_Surprise	surprise	not_drawn	pre	82	1	53
s11	emo	1	17	f	post_f10_fem_sad	sad	not_drawn	post	30	1	53
s11	emo	1	17	f	pre_f7_fem_fear	fear	drawn	pre	100	0	53
s11	emo	1	17	f	post_f10_fem_anger	anger	drawn	post	46	1	53
s11	emo	1	17	f	pre_f5_male_fear	fear	drawn	pre	66	1	53
s111	self	2	13	m	pre_f10_fem_fear	fear	drawn	pre	64	1	49
s111	self	2	13	m	pre_f8_fem_disgust	disgust	not_drawn	pre	68	1	49
s111	self	2	13	m	post_f5_male_fear	fear	drawn	post	34	0	49
s111	self	2	13	m	post_f6_fem_disgust	disgust	not_drawn	post	0	1	49
s111	self	2	13	m	pre_f1_male_sad	sad	not_drawn	pre	90	1	49
s111	self	2	13	m	pre_f7_fem_anger	anger	drawn	pre	54	1	49
s111	self	2	13	m	post_f5_male_sad	sad	not_drawn	post	0	0	49
s111	self	2	13	m	pre_f9_fem_anger	anger	drawn	pre	74	1	49
s111	self	2	13	m	pre_f5_male_anger	anger	drawn	pre	100	1	49
s111	self	2	13	m	post_f9_fem_sad	sad	not_drawn	post	44	1	49
s111	self	2	13	m	post_f9_fem_fear	fear	drawn	post	42	0	49
s111	self	2	13	m	post_f1_male_anger	anger	drawn	post	34	1	49
s111	self	2	13	m	pre_f5_male_Surprise	surprise	not_drawn	pre	60	1	49
s111	self	2	13	m	pre_f1_male_Surprise	surprise	not_drawn	pre	90	1	49
s111	self	2	13	m	pre_f7_fem_Surprise	surprise	not_drawn	pre	100	1	49
s111	self	2	13	m	pre_f7_fem_fear	fear	drawn	pre	100	1	49
s111	self	2	13	m	pre_f4_male_fear	fear	drawn	pre	64	1	49
s111	self	2	13	m	post_f8_fem_Surprise	surprise	not_drawn	post	30	1	49
s111	self	2	13	m	pre_f4_male_Surprise	surprise	not_drawn	pre	44	1	49
s111	self	2	13	m	pre_f5_male_disgust	disgust	not_drawn	pre	52	1	49
s111	self	2	13	m	pre_f3_male_Surprise	surprise	not_drawn	pre	92	1	49
s111	self	2	13	m	pre_f4_male_anger	anger	drawn	pre	100	1	49
s111	self	2	13	m	post_f7_fem_sad	sad	not_drawn	post	80	1	49
s111	self	2	13	m	post_f2_male_fear	fear	drawn	post	18	1	49
s111	self	2	13	m	pre_f1_male_fear	fear	drawn	pre	52	1	49
s111	self	2	13	m	pre_f9_fem_sad	sad	not_drawn	pre	68	1	49
s111	self	2	13	m	pre_f9_fem_fear	fear	drawn	pre	100	1	49
s111	self	2	13	m	pre_f6_fem_anger	anger	drawn	pre	46	1	49
s111	self	2	13	m	pre_f8_fem_sad	sad	not_drawn	pre	100	0	49
s111	self	2	13	m	pre_f6_fem_fear	fear	drawn	pre	100	1	49
s111	self	2	13	m	post_f3_male_sad	sad	not_drawn	post	46	1	49
s111	self	2	13	m	pre_f9_fem_disgust	disgust	not_drawn	pre	84	1	49
s111	self	2	13	m	post_f4_male_anger	anger	drawn	post	54	1	49
s111	self	2	13	m	post_f6_fem_sad	sad	not_drawn	post	46	1	49
s111	self	2	13	m	post_f10_fem_Surprise	surprise	not_drawn	post	48	0	49
s111	self	2	13	m	pre_f3_male_sad	sad	not_drawn	pre	78	1	49
s111	self	2	13	m	pre_f8_fem_Surprise	surprise	not_drawn	pre	100	1	49
s111	self	2	13	m	pre_f8_fem_fear	fear	drawn	pre	52	0	49
s111	self	2	13	m	pre_f8_fem_anger	anger	drawn	pre	74	1	49
s111	self	2	13	m	post_f4_male_disgust	disgust	not_drawn	post	56	1	49
s111	self	2	13	m	post_f5_male_Surprise	surprise	not_drawn	post	48	1	49
s111	self	2	13	m	post_f9_fem_Surprise	surprise	not_drawn	post	40	1	49
s111	self	2	13	m	post_f3_male_disgust	disgust	not_drawn	post	40	1	49
s111	self	2	13	m	pre_f9_fem_Surprise	surprise	not_drawn	pre	64	1	49
s111	self	2	13	m	pre_f2_male_disgust	disgust	not_drawn	pre	100	1	49
s111	self	2	13	m	pre_f1_male_anger	anger	drawn	pre	58	1	49
s111	self	2	13	m	pre_f5_male_fear	fear	drawn	pre	100	1	49
s111	self	2	13	m	pre_f2_male_Surprise	surprise	not_drawn	pre	50	1	49
s111	self	2	13	m	post_f4_male_sad	sad	not_drawn	post	64	1	49
s111	self	2	13	m	post_f4_male_Surprise	surprise	not_drawn	post	0	0	49
s111	self	2	13	m	pre_f3_male_fear	fear	drawn	pre	96	1	49
s111	self	2	13	m	pre_f2_male_fear	fear	drawn	pre	4	0	49
s111	self	2	13	m	post_f1_male_Surprise	surprise	not_drawn	post	46	1	49
s111	self	2	13	m	post_f1_male_fear	fear	drawn	post	70	1	49
s111	self	2	13	m	pre_f10_fem_anger	anger	drawn	pre	76	1	49
s111	self	2	13	m	pre_f10_fem_disgust	disgust	not_drawn	pre	58	1	49
s111	self	2	13	m	post_f10_fem_fear	fear	drawn	post	56	1	49
s111	self	2	13	m	post_f10_fem_sad	sad	not_drawn	post	76	1	49
s111	self	2	13	m	pre_f3_male_disgust	disgust	not_drawn	pre	72	1	49
s111	self	2	13	m	pre_f6_fem_sad	sad	not_drawn	pre	100	0	49
s111	self	2	13	m	pre_f6_fem_disgust	disgust	not_drawn	pre	56	1	49
s111	self	2	13	m	pre_f2_male_anger	anger	drawn	pre	54	1	49
s111	self	2	13	m	pre_f10_fem_Surprise	surprise	not_drawn	pre	86	1	49
s111	self	2	13	m	pre_f4_male_disgust	disgust	not_drawn	pre	2	0	49
s111	self	2	13	m	pre_f6_fem_Surprise	surprise	not_drawn	pre	96	1	49
s111	self	2	13	m	pre_f4_male_sad	sad	not_drawn	pre	78	1	49
s111	self	2	13	m	pre_f1_male_disgust	disgust	not_drawn	pre	36	1	49
s111	self	2	13	m	post_f5_male_disgust	disgust	not_drawn	post	46	1	49
s111	self	2	13	m	post_f2_male_Surprise	surprise	not_drawn	post	68	1	49
s111	self	2	13	m	post_f3_male_Surprise	surprise	not_drawn	post	46	1	49
s111	self	2	13	m	post_f2_male_anger	anger	drawn	post	24	0	49
s111	self	2	13	m	post_f7_fem_anger	anger	drawn	post	28	0	49
s111	self	2	13	m	post_f6_fem_fear	fear	drawn	post	84	0	49
s111	self	2	13	m	post_f6_fem_Surprise	surprise	not_drawn	post	0	0	49
s111	self	2	13	m	post_f6_fem_anger	anger	drawn	post	30	1	49
s111	self	2	13	m	post_f3_male_anger	anger	drawn	post	100	0	49
s111	self	2	13	m	post_f10_fem_disgust	disgust	not_drawn	post	98	1	49
s111	self	2	13	m	pre_f10_fem_sad	sad	not_drawn	pre	90	1	49
s111	self	2	13	m	pre_f3_male_anger	anger	drawn	pre	100	0	49
s111	self	2	13	m	post_f9_fem_anger	anger	drawn	post	90	1	49
s111	self	2	13	m	post_f1_male_sad	sad	not_drawn	post	66	1	49
s111	self	2	13	m	post_f8_fem_sad	sad	not_drawn	post	100	1	49
s111	self	2	13	m	post_f1_male_disgust	disgust	not_drawn	post	68	1	49
s111	self	2	13	m	post_f8_fem_fear	fear	drawn	post	0	0	49
s111	self	2	13	m	post_f4_male_fear	fear	drawn	post	12	0	49
s111	self	2	13	m	post_f2_male_sad	sad	not_drawn	post	24	0	49
s111	self	2	13	m	post_f7_fem_disgust	disgust	not_drawn	post	40	1	49
s111	self	2	13	m	pre_f7_fem_sad	sad	not_drawn	pre	84	1	49
s111	self	2	13	m	post_f10_fem_anger	anger	drawn	post	0	0	49
s111	self	2	13	m	pre_f7_fem_disgust	disgust	not_drawn	pre	98	1	49
s111	self	2	13	m	pre_f2_male_sad	sad	not_drawn	pre	100	0	49
s111	self	2	13	m	post_f8_fem_anger	anger	drawn	post	0	0	49
s111	self	2	13	m	pre_f5_male_sad	sad	not_drawn	pre	72	1	49
s111	self	2	13	m	post_f9_fem_disgust	disgust	not_drawn	post	86	1	49
s111	self	2	13	m	post_f3_male_fear	fear	drawn	post	62	1	49
s111	self	2	13	m	post_f7_fem_fear	fear	drawn	post	0	0	49
s111	self	2	13	m	post_f7_fem_Surprise	surprise	not_drawn	post	0	0	49
s111	self	2	13	m	post_f2_male_disgust	disgust	not_drawn	post	28	1	49
s111	self	2	13	m	post_f5_male_anger	anger	drawn	post	66	1	49
s111	self	2	13	m	post_f8_fem_disgust	disgust	not_drawn	post	0	1	49
s112	epo	1	13	m	post_f10_fem_fear	fear	drawn	post	76	0	41
s112	epo	1	13	m	pre_f5_male_fear	fear	drawn	pre	100	1	41
s112	epo	1	13	m	pre_f10_fem_anger	anger	drawn	pre	100	0	41
s112	epo	1	13	m	pre_f6_fem_disgust	disgust	not_drawn	pre	100	1	41
s112	epo	1	13	m	pre_f8_fem_anger	anger	drawn	pre	100	0	41
s112	epo	1	13	m	pre_f7_fem_fear	fear	drawn	pre	100	0	41
s112	epo	1	13	m	pre_f10_fem_sad	sad	not_drawn	pre	100	1	41
s112	epo	1	13	m	pre_f4_male_fear	fear	drawn	pre	88	0	41
s112	epo	1	13	m	pre_f4_male_disgust	disgust	not_drawn	pre	100	1	41
s112	epo	1	13	m	pre_f5_male_anger	anger	drawn	pre	62	1	41
s112	epo	1	13	m	post_f6_fem_anger	anger	drawn	post	64	1	41
s112	epo	1	13	m	post_f6_fem_sad	sad	not_drawn	post	72	1	41
s112	epo	1	13	m	post_f9_fem_sad	sad	not_drawn	post	56	1	41
s112	epo	1	13	m	post_f1_male_anger	anger	drawn	post	56	1	41
s112	epo	1	13	m	pre_f9_fem_Surprise	surprise	not_drawn	pre	32	1	41
s112	epo	1	13	m	post_f2_male_Surprise	surprise	not_drawn	post	82	1	41
s112	epo	1	13	m	pre_f1_male_fear	fear	drawn	pre	62	1	41
s112	epo	1	13	m	pre_f10_fem_Surprise	surprise	not_drawn	pre	72	1	41
s112	epo	1	13	m	post_f7_fem_anger	anger	drawn	post	52	1	41
s112	epo	1	13	m	post_f8_fem_Surprise	surprise	not_drawn	post	100	1	41
s112	epo	1	13	m	pre_f5_male_disgust	disgust	not_drawn	pre	50	1	41
s112	epo	1	13	m	pre_f5_male_sad	sad	not_drawn	pre	78	1	41
s112	epo	1	13	m	pre_f4_male_Surprise	surprise	not_drawn	pre	48	1	41
s112	epo	1	13	m	post_f7_fem_Surprise	surprise	not_drawn	post	86	1	41
s112	epo	1	13	m	pre_f3_male_fear	fear	drawn	pre	100	1	41
s112	epo	1	13	m	pre_f4_male_anger	anger	drawn	pre	14	1	41
s112	epo	1	13	m	pre_f4_male_sad	sad	not_drawn	pre	98	1	41
s112	epo	1	13	m	post_f3_male_fear	fear	drawn	post	100	1	41
s112	epo	1	13	m	post_f5_male_disgust	disgust	not_drawn	post	60	1	41
s112	epo	1	13	m	pre_f9_fem_anger	anger	drawn	pre	82	1	41
s112	epo	1	13	m	pre_f3_male_Surprise	surprise	not_drawn	pre	76	1	41
s112	epo	1	13	m	pre_f7_fem_anger	anger	drawn	pre	78	1	41
s112	epo	1	13	m	post_f10_fem_anger	anger	drawn	post	100	1	41
s112	epo	1	13	m	pre_f9_fem_sad	sad	not_drawn	pre	58	1	41
s112	epo	1	13	m	post_f1_male_disgust	disgust	not_drawn	post	70	1	41
s112	epo	1	13	m	post_f4_male_fear	fear	drawn	post	50	0	41
s112	epo	1	13	m	pre_f7_fem_Surprise	surprise	not_drawn	pre	50	1	41
s112	epo	1	13	m	post_f8_fem_sad	sad	not_drawn	post	46	1	41
s112	epo	1	13	m	pre_f9_fem_disgust	disgust	not_drawn	pre	48	1	41
s112	epo	1	13	m	pre_f6_fem_sad	sad	not_drawn	pre	88	1	41
s112	epo	1	13	m	pre_f2_male_sad	sad	not_drawn	pre	68	1	41
s112	epo	1	13	m	pre_f8_fem_Surprise	surprise	not_drawn	pre	34	1	41
s112	epo	1	13	m	post_f1_male_fear	fear	drawn	post	78	0	41
s112	epo	1	13	m	post_f5_male_Surprise	surprise	not_drawn	post	70	1	41
s112	epo	1	13	m	post_f6_fem_disgust	disgust	not_drawn	post	56	1	41
s112	epo	1	13	m	pre_f9_fem_fear	fear	drawn	pre	62	1	41
s112	epo	1	13	m	pre_f10_fem_fear	fear	drawn	pre	46	0	41
s112	epo	1	13	m	post_f3_male_Surprise	surprise	not_drawn	post	64	1	41
s112	epo	1	13	m	pre_f10_fem_disgust	disgust	not_drawn	pre	44	1	41
s112	epo	1	13	m	pre_f8_fem_fear	fear	drawn	pre	82	0	41
s112	epo	1	13	m	pre_f1_male_sad	sad	not_drawn	pre	46	1	41
s112	epo	1	13	m	post_f4_male_sad	sad	not_drawn	post	56	1	41
s112	epo	1	13	m	pre_f2_male_Surprise	surprise	not_drawn	pre	66	1	41
s112	epo	1	13	m	pre_f8_fem_sad	sad	not_drawn	pre	82	1	41
s112	epo	1	13	m	pre_f3_male_sad	sad	not_drawn	pre	46	1	41
s112	epo	1	13	m	pre_f2_male_anger	anger	drawn	pre	74	1	41
s112	epo	1	13	m	post_f10_fem_disgust	disgust	not_drawn	post	80	1	41
s112	epo	1	13	m	pre_f3_male_anger	anger	drawn	pre	94	1	41
s112	epo	1	13	m	post_f2_male_disgust	disgust	not_drawn	post	74	1	41
s112	epo	1	13	m	post_f6_fem_Surprise	surprise	not_drawn	post	58	1	41
s112	epo	1	13	m	post_f5_male_sad	sad	not_drawn	post	54	1	41
s112	epo	1	13	m	post_f3_male_disgust	disgust	not_drawn	post	48	1	41
s112	epo	1	13	m	post_f3_male_sad	sad	not_drawn	post	50	1	41
s112	epo	1	13	m	pre_f5_male_Surprise	surprise	not_drawn	pre	100	0	41
s112	epo	1	13	m	pre_f2_male_disgust	disgust	not_drawn	pre	42	1	41
s112	epo	1	13	m	pre_f8_fem_disgust	disgust	not_drawn	pre	44	1	41
s112	epo	1	13	m	pre_f1_male_disgust	disgust	not_drawn	pre	50	1	41
s112	epo	1	13	m	post_f9_fem_disgust	disgust	not_drawn	post	52	1	41
s112	epo	1	13	m	post_f10_fem_sad	sad	not_drawn	post	56	1	41
s112	epo	1	13	m	pre_f1_male_Surprise	surprise	not_drawn	pre	54	1	41
s112	epo	1	13	m	post_f9_fem_anger	anger	drawn	post	94	1	41
s112	epo	1	13	m	post_f9_fem_fear	fear	drawn	post	88	0	41
s112	epo	1	13	m	post_f8_fem_anger	anger	drawn	post	100	1	41
s112	epo	1	13	m	post_f5_male_fear	fear	drawn	post	90	1	41
s112	epo	1	13	m	pre_f1_male_anger	anger	drawn	pre	70	1	41
s112	epo	1	13	m	pre_f6_fem_Surprise	surprise	not_drawn	pre	40	1	41
s112	epo	1	13	m	pre_f3_male_disgust	disgust	not_drawn	pre	80	1	41
s112	epo	1	13	m	post_f8_fem_fear	fear	drawn	post	82	1	41
s112	epo	1	13	m	post_f7_fem_disgust	disgust	not_drawn	post	58	1	41
s112	epo	1	13	m	post_f4_male_disgust	disgust	not_drawn	post	32	1	41
s112	epo	1	13	m	post_f3_male_anger	anger	drawn	post	58	1	41
s112	epo	1	13	m	post_f2_male_sad	sad	not_drawn	post	74	1	41
s112	epo	1	13	m	post_f2_male_fear	fear	drawn	post	84	0	41
s112	epo	1	13	m	pre_f2_male_fear	fear	drawn	pre	66	0	41
s112	epo	1	13	m	pre_f7_fem_sad	sad	not_drawn	pre	72	1	41
s112	epo	1	13	m	post_f7_fem_sad	sad	not_drawn	post	64	1	41
s112	epo	1	13	m	post_f1_male_sad	sad	not_drawn	post	64	1	41
s112	epo	1	13	m	pre_f6_fem_anger	anger	drawn	pre	48	1	41
s112	epo	1	13	m	post_f4_male_anger	anger	drawn	post	70	1	41
s112	epo	1	13	m	post_f9_fem_Surprise	surprise	not_drawn	post	70	1	41
s112	epo	1	13	m	post_f4_male_Surprise	surprise	not_drawn	post	44	1	41
s112	epo	1	13	m	post_f6_fem_fear	fear	drawn	post	100	1	41
s112	epo	1	13	m	post_f5_male_anger	anger	drawn	post	52	1	41
s112	epo	1	13	m	pre_f7_fem_disgust	disgust	not_drawn	pre	44	1	41
s112	epo	1	13	m	pre_f6_fem_fear	fear	drawn	pre	78	0	41
s112	epo	1	13	m	post_f8_fem_disgust	disgust	not_drawn	post	56	1	41
s112	epo	1	13	m	post_f7_fem_fear	fear	drawn	post	100	0	41
s112	epo	1	13	m	post_f2_male_anger	anger	drawn	post	50	1	41
s112	epo	1	13	m	post_f10_fem_Surprise	surprise	not_drawn	post	58	1	41
s112	epo	1	13	m	post_f1_male_Surprise	surprise	not_drawn	post	60	1	41
s113	self	2	16	m	pre_f9_fem_disgust	disgust	not_drawn	pre	62	1	NA
s113	self	2	16	m	pre_f4_male_sad	sad	not_drawn	pre	68	1	NA
s113	self	2	16	m	pre_f2_male_fear	fear	drawn	pre	56	1	NA
s113	self	2	16	m	pre_f9_fem_fear	fear	drawn	pre	62	0	NA
s113	self	2	16	m	pre_f3_male_disgust	disgust	not_drawn	pre	64	0	NA
s113	self	2	16	m	pre_f5_male_Surprise	surprise	not_drawn	pre	62	1	NA
s113	self	2	16	m	pre_f1_male_anger	anger	drawn	pre	60	1	NA
s113	self	2	16	m	pre_f3_male_anger	anger	drawn	pre	94	1	NA
s113	self	2	16	m	pre_f10_fem_fear	fear	drawn	pre	46	0	NA
s113	self	2	16	m	pre_f6_fem_sad	sad	not_drawn	pre	70	1	NA
s113	self	2	16	m	pre_f5_male_sad	sad	not_drawn	pre	80	1	NA
s113	self	2	16	m	pre_f8_fem_disgust	disgust	not_drawn	pre	68	0	NA
s113	self	2	16	m	pre_f10_fem_anger	anger	drawn	pre	68	0	NA
s113	self	2	16	m	pre_f8_fem_anger	anger	drawn	pre	76	1	NA
s113	self	2	16	m	pre_f9_fem_Surprise	surprise	not_drawn	pre	70	1	NA
s113	self	2	16	m	pre_f7_fem_Surprise	surprise	not_drawn	pre	84	1	NA
s113	self	2	16	m	pre_f9_fem_anger	anger	drawn	pre	96	1	NA
s113	self	2	16	m	pre_f4_male_anger	anger	drawn	pre	60	1	NA
s113	self	2	16	m	pre_f4_male_Surprise	surprise	not_drawn	pre	48	1	NA
s113	self	2	16	m	pre_f2_male_Surprise	surprise	not_drawn	pre	52	0	NA
s113	self	2	16	m	pre_f5_male_anger	anger	drawn	pre	90	1	NA
s113	self	2	16	m	pre_f4_male_fear	fear	drawn	pre	50	1	NA
s113	self	2	16	m	pre_f6_fem_fear	fear	drawn	pre	62	1	NA
s113	self	2	16	m	pre_f7_fem_anger	anger	drawn	pre	40	1	NA
s113	self	2	16	m	pre_f3_male_fear	fear	drawn	pre	62	1	NA
s113	self	2	16	m	pre_f6_fem_Surprise	surprise	not_drawn	pre	30	1	NA
s113	self	2	16	m	pre_f5_male_fear	fear	drawn	pre	62	0	NA
s113	self	2	16	m	pre_f7_fem_disgust	disgust	not_drawn	pre	42	0	NA
s113	self	2	16	m	pre_f1_male_fear	fear	drawn	pre	66	0	NA
s113	self	2	16	m	pre_f7_fem_fear	fear	drawn	pre	100	0	NA
s113	self	2	16	m	pre_f9_fem_sad	sad	not_drawn	pre	48	1	NA
s113	self	2	16	m	pre_f2_male_anger	anger	drawn	pre	64	1	NA
s113	self	2	16	m	pre_f3_male_sad	sad	not_drawn	pre	60	1	NA
s113	self	2	16	m	pre_f6_fem_disgust	disgust	not_drawn	pre	56	0	NA
s113	self	2	16	m	pre_f3_male_Surprise	surprise	not_drawn	pre	62	1	NA
s113	self	2	16	m	pre_f8_fem_sad	sad	not_drawn	pre	92	1	NA
s113	self	2	16	m	pre_f10_fem_sad	sad	not_drawn	pre	62	1	NA
s113	self	2	16	m	pre_f2_male_disgust	disgust	not_drawn	pre	34	0	NA
s113	self	2	16	m	pre_f4_male_disgust	disgust	not_drawn	pre	58	0	NA
s113	self	2	16	m	pre_f1_male_Surprise	surprise	not_drawn	pre	44	1	NA
s113	self	2	16	m	pre_f7_fem_sad	sad	not_drawn	pre	50	1	NA
s113	self	2	16	m	pre_f5_male_disgust	disgust	not_drawn	pre	48	0	NA
s113	self	2	16	m	post_f2_male_anger	anger	drawn	post	32	1	NA
s113	self	2	16	m	post_f6_fem_fear	fear	drawn	post	60	1	NA
s113	self	2	16	m	post_f5_male_fear	fear	drawn	post	48	0	NA
s113	self	2	16	m	post_f3_male_fear	fear	drawn	post	62	0	NA
s113	self	2	16	m	post_f8_fem_Surprise	surprise	not_drawn	post	38	1	NA
s113	self	2	16	m	post_f1_male_anger	anger	drawn	post	44	1	NA
s113	self	2	16	m	post_f9_fem_Surprise	surprise	not_drawn	post	20	1	NA
s113	self	2	16	m	post_f5_male_Surprise	surprise	not_drawn	post	20	0	NA
s113	self	2	16	m	post_f3_male_anger	anger	drawn	post	48	0	NA
s113	self	2	16	m	post_f10_fem_Surprise	surprise	not_drawn	post	48	1	NA
s113	self	2	16	m	post_f9_fem_disgust	disgust	not_drawn	post	60	0	NA
s113	self	2	16	m	post_f2_male_disgust	disgust	not_drawn	post	28	0	NA
s113	self	2	16	m	post_f2_male_sad	sad	not_drawn	post	20	1	NA
s113	self	2	16	m	post_f10_fem_disgust	disgust	not_drawn	post	34	0	NA
s113	self	2	16	m	post_f6_fem_disgust	disgust	not_drawn	post	28	0	NA
s113	self	2	16	m	post_f10_fem_anger	anger	drawn	post	36	0	NA
s113	self	2	16	m	post_f3_male_disgust	disgust	not_drawn	post	38	0	NA
s113	self	2	16	m	post_f2_male_Surprise	surprise	not_drawn	post	34	0	NA
s113	self	2	16	m	post_f7_fem_anger	anger	drawn	post	32	1	NA
s113	self	2	16	m	post_f7_fem_sad	sad	not_drawn	post	52	1	NA
s113	self	2	16	m	post_f3_male_sad	sad	not_drawn	post	44	1	NA
s113	self	2	16	m	post_f5_male_sad	sad	not_drawn	post	40	1	NA
s113	self	2	16	m	post_f4_male_fear	fear	drawn	post	54	0	NA
s113	self	2	16	m	post_f9_fem_fear	fear	drawn	post	44	1	NA
s113	self	2	16	m	post_f3_male_Surprise	surprise	not_drawn	post	32	0	NA
s113	self	2	16	m	post_f7_fem_disgust	disgust	not_drawn	post	32	0	NA
s113	self	2	16	m	post_f1_male_sad	sad	not_drawn	post	56	1	NA
s113	self	2	16	m	post_f9_fem_anger	anger	drawn	post	62	1	NA
s113	self	2	16	m	post_f6_fem_anger	anger	drawn	post	36	1	NA
s113	self	2	16	m	post_f9_fem_sad	sad	not_drawn	post	30	1	NA
s113	self	2	16	m	pre_f1_male_disgust	disgust	not_drawn	pre	68	0	NA
s113	self	2	16	m	pre_f10_fem_Surprise	surprise	not_drawn	pre	72	1	NA
s113	self	2	16	m	pre_f6_fem_anger	anger	drawn	pre	60	1	NA
s113	self	2	16	m	pre_f8_fem_Surprise	surprise	not_drawn	pre	56	0	NA
s113	self	2	16	m	post_f7_fem_Surprise	surprise	not_drawn	post	42	1	NA
s113	self	2	16	m	post_f4_male_anger	anger	drawn	post	42	1	NA
s113	self	2	16	m	post_f8_fem_anger	anger	drawn	post	64	1	NA
s113	self	2	16	m	post_f1_male_Surprise	surprise	not_drawn	post	44	1	NA
s113	self	2	16	m	post_f1_male_disgust	disgust	not_drawn	post	32	0	NA
s113	self	2	16	m	post_f4_male_Surprise	surprise	not_drawn	post	48	1	NA
s113	self	2	16	m	post_f10_fem_sad	sad	not_drawn	post	60	1	NA
s113	self	2	16	m	post_f4_male_disgust	disgust	not_drawn	post	72	0	NA
s113	self	2	16	m	post_f1_male_fear	fear	drawn	post	24	0	NA
s113	self	2	16	m	post_f6_fem_Surprise	surprise	not_drawn	post	32	0	NA
s113	self	2	16	m	post_f5_male_anger	anger	drawn	post	82	1	NA
s113	self	2	16	m	post_f5_male_disgust	disgust	not_drawn	post	50	1	NA
s113	self	2	16	m	post_f8_fem_fear	fear	drawn	post	40	0	NA
s113	self	2	16	m	post_f8_fem_disgust	disgust	not_drawn	post	60	0	NA
s113	self	2	16	m	post_f4_male_sad	sad	not_drawn	post	74	1	NA
s113	self	2	16	m	post_f7_fem_fear	fear	drawn	post	50	1	NA
s113	self	2	16	m	post_f8_fem_sad	sad	not_drawn	post	68	1	NA
s113	self	2	16	m	pre_f8_fem_fear	fear	drawn	pre	84	0	NA
s113	self	2	16	m	pre_f1_male_sad	sad	not_drawn	pre	58	1	NA
s113	self	2	16	m	pre_f10_fem_disgust	disgust	not_drawn	pre	48	0	NA
s113	self	2	16	m	pre_f2_male_sad	sad	not_drawn	pre	44	1	NA
s113	self	2	16	m	post_f2_male_fear	fear	drawn	post	62	0	NA
s113	self	2	16	m	post_f6_fem_sad	sad	not_drawn	post	58	1	NA
s113	self	2	16	m	post_f10_fem_fear	fear	drawn	post	50	0	NA
s114	epo	1	16	m	post_f4_male_anger	anger	drawn	post	54	0	42
s114	epo	1	16	m	pre_f3_male_fear	fear	drawn	pre	54	1	42
s114	epo	1	16	m	pre_f9_fem_disgust	disgust	not_drawn	pre	68	1	42
s114	epo	1	16	m	pre_f9_fem_sad	sad	not_drawn	pre	70	1	42
s114	epo	1	16	m	pre_f2_male_anger	anger	drawn	pre	66	1	42
s114	epo	1	16	m	post_f2_male_Surprise	surprise	not_drawn	post	60	1	42
s114	epo	1	16	m	post_f5_male_Surprise	surprise	not_drawn	post	48	1	42
s114	epo	1	16	m	pre_f4_male_fear	fear	drawn	pre	54	0	42
s114	epo	1	16	m	post_f10_fem_sad	sad	not_drawn	post	92	1	42
s114	epo	1	16	m	post_f6_fem_sad	sad	not_drawn	post	94	1	42
s114	epo	1	16	m	pre_f7_fem_fear	fear	drawn	pre	84	1	42
s114	epo	1	16	m	pre_f5_male_sad	sad	not_drawn	pre	60	1	42
s114	epo	1	16	m	post_f2_male_anger	anger	drawn	post	90	0	42
s114	epo	1	16	m	post_f9_fem_fear	fear	drawn	post	56	1	42
s114	epo	1	16	m	pre_f1_male_Surprise	surprise	not_drawn	pre	44	1	42
s114	epo	1	16	m	pre_f8_fem_anger	anger	drawn	pre	100	1	42
s114	epo	1	16	m	pre_f10_fem_Surprise	surprise	not_drawn	pre	78	1	42
s114	epo	1	16	m	post_f1_male_Surprise	surprise	not_drawn	post	38	1	42
s114	epo	1	16	m	post_f6_fem_anger	anger	drawn	post	38	1	42
s114	epo	1	16	m	pre_f3_male_disgust	disgust	not_drawn	pre	60	1	42
s114	epo	1	16	m	post_f10_fem_Surprise	surprise	not_drawn	post	60	1	42
s114	epo	1	16	m	pre_f2_male_Surprise	surprise	not_drawn	pre	66	1	42
s114	epo	1	16	m	post_f2_male_sad	sad	not_drawn	post	54	1	42
s114	epo	1	16	m	post_f6_fem_disgust	disgust	not_drawn	post	56	1	42
s114	epo	1	16	m	post_f5_male_sad	sad	not_drawn	post	82	1	42
s114	epo	1	16	m	post_f9_fem_disgust	disgust	not_drawn	post	46	1	42
s114	epo	1	16	m	pre_f2_male_disgust	disgust	not_drawn	pre	74	1	42
s114	epo	1	16	m	post_f8_fem_disgust	disgust	not_drawn	post	46	1	42
s114	epo	1	16	m	pre_f5_male_anger	anger	drawn	pre	74	1	42
s114	epo	1	16	m	pre_f9_fem_anger	anger	drawn	pre	100	1	42
s114	epo	1	16	m	pre_f3_male_sad	sad	not_drawn	pre	82	1	42
s114	epo	1	16	m	post_f1_male_sad	sad	not_drawn	post	60	1	42
s114	epo	1	16	m	pre_f10_fem_disgust	disgust	not_drawn	pre	56	0	42
s114	epo	1	16	m	pre_f3_male_Surprise	surprise	not_drawn	pre	38	1	42
s114	epo	1	16	m	pre_f8_fem_fear	fear	drawn	pre	56	1	42
s114	epo	1	16	m	post_f6_fem_Surprise	surprise	not_drawn	post	52	1	42
s114	epo	1	16	m	pre_f9_fem_Surprise	surprise	not_drawn	pre	70	1	42
s114	epo	1	16	m	post_f1_male_fear	fear	drawn	post	22	0	42
s114	epo	1	16	m	post_f4_male_Surprise	surprise	not_drawn	post	30	0	42
s114	epo	1	16	m	pre_f1_male_sad	sad	not_drawn	pre	58	1	42
s114	epo	1	16	m	pre_f10_fem_anger	anger	drawn	pre	58	0	42
s114	epo	1	16	m	post_f1_male_disgust	disgust	not_drawn	post	32	1	42
s114	epo	1	16	m	pre_f10_fem_sad	sad	not_drawn	pre	70	1	42
s114	epo	1	16	m	pre_f3_male_anger	anger	drawn	pre	100	0	42
s114	epo	1	16	m	post_f6_fem_fear	fear	drawn	post	66	1	42
s114	epo	1	16	m	post_f3_male_Surprise	surprise	not_drawn	post	54	1	42
s114	epo	1	16	m	post_f5_male_fear	fear	drawn	post	60	0	42
s114	epo	1	16	m	post_f1_male_anger	anger	drawn	post	42	1	42
s114	epo	1	16	m	pre_f1_male_fear	fear	drawn	pre	82	0	42
s114	epo	1	16	m	pre_f8_fem_Surprise	surprise	not_drawn	pre	76	1	42
s114	epo	1	16	m	pre_f2_male_sad	sad	not_drawn	pre	64	1	42
s114	epo	1	16	m	pre_f1_male_disgust	disgust	not_drawn	pre	58	1	42
s114	epo	1	16	m	post_f4_male_disgust	disgust	not_drawn	post	28	1	42
s114	epo	1	16	m	post_f7_fem_anger	anger	drawn	post	64	1	42
s114	epo	1	16	m	post_f8_fem_sad	sad	not_drawn	post	64	1	42
s114	epo	1	16	m	post_f7_fem_fear	fear	drawn	post	98	1	42
s114	epo	1	16	m	post_f9_fem_anger	anger	drawn	post	22	1	42
s114	epo	1	16	m	pre_f2_male_fear	fear	drawn	pre	62	1	42
s114	epo	1	16	m	post_f10_fem_disgust	disgust	not_drawn	post	46	1	42
s114	epo	1	16	m	post_f3_male_sad	sad	not_drawn	post	66	1	42
s114	epo	1	16	m	pre_f7_fem_disgust	disgust	not_drawn	pre	58	1	42
s114	epo	1	16	m	pre_f5_male_Surprise	surprise	not_drawn	pre	52	1	42
s114	epo	1	16	m	post_f5_male_disgust	disgust	not_drawn	post	52	1	42
s114	epo	1	16	m	post_f2_male_disgust	disgust	not_drawn	post	42	1	42
s114	epo	1	16	m	post_f3_male_disgust	disgust	not_drawn	post	56	1	42
s114	epo	1	16	m	pre_f6_fem_fear	fear	drawn	pre	88	1	42
s114	epo	1	16	m	pre_f5_male_disgust	disgust	not_drawn	pre	82	1	42
s114	epo	1	16	m	pre_f5_male_fear	fear	drawn	pre	92	0	42
s114	epo	1	16	m	post_f10_fem_fear	fear	drawn	post	62	1	42
s114	epo	1	16	m	post_f10_fem_anger	anger	drawn	post	92	0	42
s114	epo	1	16	m	post_f9_fem_sad	sad	not_drawn	post	84	1	42
s114	epo	1	16	m	pre_f7_fem_sad	sad	not_drawn	pre	30	0	42
s114	epo	1	16	m	post_f7_fem_disgust	disgust	not_drawn	post	88	1	42
s114	epo	1	16	m	pre_f1_male_anger	anger	drawn	pre	60	1	42
s114	epo	1	16	m	pre_f8_fem_disgust	disgust	not_drawn	pre	68	1	42
s114	epo	1	16	m	pre_f4_male_disgust	disgust	not_drawn	pre	54	1	42
s114	epo	1	16	m	post_f3_male_fear	fear	drawn	post	26	1	42
s114	epo	1	16	m	pre_f10_fem_fear	fear	drawn	pre	100	1	42
s114	epo	1	16	m	pre_f4_male_anger	anger	drawn	pre	72	1	42
s114	epo	1	16	m	post_f8_fem_fear	fear	drawn	post	44	1	42
s114	epo	1	16	m	pre_f4_male_sad	sad	not_drawn	pre	80	1	42
s114	epo	1	16	m	post_f2_male_fear	fear	drawn	post	34	1	42
s114	epo	1	16	m	post_f8_fem_Surprise	surprise	not_drawn	post	56	1	42
s114	epo	1	16	m	pre_f6_fem_disgust	disgust	not_drawn	pre	68	1	42
s114	epo	1	16	m	post_f7_fem_sad	sad	not_drawn	post	88	1	42
s114	epo	1	16	m	post_f4_male_fear	fear	drawn	post	28	0	42
s114	epo	1	16	m	post_f4_male_sad	sad	not_drawn	post	70	0	42
s114	epo	1	16	m	pre_f7_fem_anger	anger	drawn	pre	46	1	42
s114	epo	1	16	m	pre_f6_fem_sad	sad	not_drawn	pre	100	1	42
s114	epo	1	16	m	post_f3_male_anger	anger	drawn	post	60	0	42
s114	epo	1	16	m	post_f7_fem_Surprise	surprise	not_drawn	post	62	1	42
s114	epo	1	16	m	post_f8_fem_anger	anger	drawn	post	100	0	42
s114	epo	1	16	m	pre_f7_fem_Surprise	surprise	not_drawn	pre	100	1	42
s114	epo	1	16	m	pre_f6_fem_anger	anger	drawn	pre	54	1	42
s114	epo	1	16	m	pre_f4_male_Surprise	surprise	not_drawn	pre	58	1	42
s114	epo	1	16	m	pre_f8_fem_sad	sad	not_drawn	pre	98	1	42
s114	epo	1	16	m	pre_f6_fem_Surprise	surprise	not_drawn	pre	80	1	42
s114	epo	1	16	m	post_f5_male_anger	anger	drawn	post	100	1	42
s114	epo	1	16	m	post_f9_fem_Surprise	surprise	not_drawn	post	52	1	42
s114	epo	1	16	m	pre_f9_fem_fear	fear	drawn	pre	88	1	42
s115	NA	2	NA	NA	pre_f4_male_fear	fear	drawn	pre	56	0	46
s115	NA	2	NA	NA	pre_f5_male_Surprise	surprise	not_drawn	pre	40	1	46
s115	NA	2	NA	NA	pre_f1_male_sad	sad	not_drawn	pre	40	0	46
s115	NA	2	NA	NA	pre_f7_fem_anger	anger	drawn	pre	30	1	46
s115	NA	2	NA	NA	pre_f7_fem_disgust	disgust	not_drawn	pre	26	0	46
s115	NA	2	NA	NA	pre_f4_male_sad	sad	not_drawn	pre	76	1	46
s115	NA	2	NA	NA	pre_f10_fem_disgust	disgust	not_drawn	pre	38	1	46
s115	NA	2	NA	NA	pre_f7_fem_Surprise	surprise	not_drawn	pre	46	1	46
s115	NA	2	NA	NA	pre_f5_male_sad	sad	not_drawn	pre	74	0	46
s115	NA	2	NA	NA	pre_f2_male_disgust	disgust	not_drawn	pre	28	1	46
s115	NA	2	NA	NA	pre_f2_male_fear	fear	drawn	pre	28	0	46
s115	NA	2	NA	NA	pre_f7_fem_fear	fear	drawn	pre	44	1	46
s115	NA	2	NA	NA	pre_f9_fem_Surprise	surprise	not_drawn	pre	22	1	46
s115	NA	2	NA	NA	pre_f4_male_disgust	disgust	not_drawn	pre	32	1	46
s115	NA	2	NA	NA	pre_f8_fem_sad	sad	not_drawn	pre	62	0	46
s115	NA	2	NA	NA	pre_f2_male_anger	anger	drawn	pre	46	1	46
s115	NA	2	NA	NA	pre_f6_fem_fear	fear	drawn	pre	42	0	46
s115	NA	2	NA	NA	pre_f8_fem_fear	fear	drawn	pre	36	1	46
s115	NA	2	NA	NA	pre_f4_male_anger	anger	drawn	pre	44	1	46
s115	NA	2	NA	NA	pre_f3_male_disgust	disgust	not_drawn	pre	26	0	46
s115	NA	2	NA	NA	pre_f4_male_Surprise	surprise	not_drawn	pre	50	1	46
s115	NA	2	NA	NA	pre_f1_male_disgust	disgust	not_drawn	pre	32	1	46
s115	NA	2	NA	NA	pre_f1_male_fear	fear	drawn	pre	46	1	46
s115	NA	2	NA	NA	pre_f2_male_Surprise	surprise	not_drawn	pre	32	0	46
s115	NA	2	NA	NA	pre_f3_male_sad	sad	not_drawn	pre	42	1	46
s115	NA	2	NA	NA	pre_f6_fem_Surprise	surprise	not_drawn	pre	42	0	46
s115	NA	2	NA	NA	pre_f7_fem_sad	sad	not_drawn	pre	32	1	46
s115	NA	2	NA	NA	pre_f3_male_anger	anger	drawn	pre	58	1	46
s115	NA	2	NA	NA	pre_f9_fem_fear	fear	drawn	pre	44	1	46
s115	NA	2	NA	NA	pre_f10_fem_anger	anger	drawn	pre	42	0	46
s115	NA	2	NA	NA	pre_f2_male_sad	sad	not_drawn	pre	32	1	46
s115	NA	2	NA	NA	pre_f1_male_anger	anger	drawn	pre	40	1	46
s115	NA	2	NA	NA	pre_f6_fem_sad	sad	not_drawn	pre	100	1	46
s115	NA	2	NA	NA	pre_f1_male_Surprise	surprise	not_drawn	pre	46	1	46
s115	NA	2	NA	NA	pre_f8_fem_Surprise	surprise	not_drawn	pre	38	1	46
s115	NA	2	NA	NA	pre_f3_male_fear	fear	drawn	pre	40	0	46
s115	NA	2	NA	NA	pre_f10_fem_Surprise	surprise	not_drawn	pre	72	0	46
s115	NA	2	NA	NA	pre_f8_fem_disgust	disgust	not_drawn	pre	32	1	46
s115	NA	2	NA	NA	pre_f6_fem_anger	anger	drawn	pre	36	1	46
s115	NA	2	NA	NA	pre_f10_fem_sad	sad	not_drawn	pre	44	1	46
s115	NA	2	NA	NA	pre_f3_male_Surprise	surprise	not_drawn	pre	48	1	46
s115	NA	2	NA	NA	pre_f5_male_anger	anger	drawn	pre	32	1	46
s115	NA	2	NA	NA	pre_f5_male_disgust	disgust	not_drawn	pre	34	1	46
s115	NA	2	NA	NA	pre_f9_fem_sad	sad	not_drawn	pre	46	1	46
s115	NA	2	NA	NA	pre_f9_fem_disgust	disgust	not_drawn	pre	42	1	46
s115	NA	2	NA	NA	pre_f9_fem_anger	anger	drawn	pre	38	0	46
s115	NA	2	NA	NA	pre_f8_fem_anger	anger	drawn	pre	36	0	46
s115	NA	2	NA	NA	pre_f5_male_fear	fear	drawn	pre	68	0	46
s115	NA	2	NA	NA	pre_f6_fem_disgust	disgust	not_drawn	pre	28	1	46
s115	NA	2	NA	NA	pre_f10_fem_fear	fear	drawn	pre	40	1	46
s116	epo	2	15	f	pre_f6_fem_fear	fear	drawn	pre	66	1	60
s116	epo	2	15	f	pre_f1_male_sad	sad	not_drawn	pre	64	1	60
s116	epo	2	15	f	pre_f10_fem_sad	sad	not_drawn	pre	78	1	60
s116	epo	2	15	f	pre_f2_male_sad	sad	not_drawn	pre	72	1	60
s116	epo	2	15	f	pre_f6_fem_sad	sad	not_drawn	pre	100	1	60
s116	epo	2	15	f	pre_f5_male_Surprise	surprise	not_drawn	pre	74	1	60
s116	epo	2	15	f	pre_f10_fem_fear	fear	drawn	pre	80	0	60
s116	epo	2	15	f	pre_f10_fem_anger	anger	drawn	pre	70	1	60
s116	epo	2	15	f	post_f7_fem_sad	sad	not_drawn	post	72	1	60
s116	epo	2	15	f	post_f6_fem_Surprise	surprise	not_drawn	post	86	1	60
s116	epo	2	15	f	pre_f8_fem_sad	sad	not_drawn	pre	100	1	60
s116	epo	2	15	f	pre_f7_fem_anger	anger	drawn	pre	62	1	60
s116	epo	2	15	f	pre_f9_fem_sad	sad	not_drawn	pre	82	1	60
s116	epo	2	15	f	pre_f5_male_anger	anger	drawn	pre	78	1	60
s116	epo	2	15	f	pre_f2_male_fear	fear	drawn	pre	82	1	60
s116	epo	2	15	f	pre_f9_fem_anger	anger	drawn	pre	62	0	60
s116	epo	2	15	f	pre_f3_male_Surprise	surprise	not_drawn	pre	68	1	60
s116	epo	2	15	f	post_f8_fem_anger	anger	drawn	post	76	0	60
s116	epo	2	15	f	post_f5_male_anger	anger	drawn	post	60	1	60
s116	epo	2	15	f	post_f3_male_sad	sad	not_drawn	post	64	1	60
s116	epo	2	15	f	post_f3_male_Surprise	surprise	not_drawn	post	50	1	60
s116	epo	2	15	f	pre_f7_fem_fear	fear	drawn	pre	100	0	60
s116	epo	2	15	f	pre_f2_male_Surprise	surprise	not_drawn	pre	58	1	60
s116	epo	2	15	f	post_f8_fem_fear	fear	drawn	post	64	1	60
s116	epo	2	15	f	post_f1_male_anger	anger	drawn	post	46	1	60
s116	epo	2	15	f	post_f10_fem_anger	anger	drawn	post	60	1	60
s116	epo	2	15	f	post_f9_fem_anger	anger	drawn	post	82	1	60
s116	epo	2	15	f	post_f1_male_Surprise	surprise	not_drawn	post	60	1	60
s116	epo	2	15	f	pre_f1_male_Surprise	surprise	not_drawn	pre	68	1	60
s116	epo	2	15	f	pre_f1_male_disgust	disgust	not_drawn	pre	38	1	60
s116	epo	2	15	f	pre_f1_male_anger	anger	drawn	pre	68	1	60
s116	epo	2	15	f	pre_f6_fem_anger	anger	drawn	pre	66	1	60
s116	epo	2	15	f	post_f5_male_disgust	disgust	not_drawn	post	58	1	60
s116	epo	2	15	f	post_f3_male_anger	anger	drawn	post	80	1	60
s116	epo	2	15	f	post_f6_fem_sad	sad	not_drawn	post	56	1	60
s116	epo	2	15	f	post_f1_male_sad	sad	not_drawn	post	42	1	60
s116	epo	2	15	f	pre_f4_male_fear	fear	drawn	pre	52	1	60
s116	epo	2	15	f	pre_f3_male_fear	fear	drawn	pre	76	1	60
s116	epo	2	15	f	pre_f3_male_sad	sad	not_drawn	pre	82	1	60
s116	epo	2	15	f	pre_f6_fem_disgust	disgust	not_drawn	pre	78	1	60
s116	epo	2	15	f	pre_f3_male_disgust	disgust	not_drawn	pre	80	1	60
s116	epo	2	15	f	pre_f7_fem_disgust	disgust	not_drawn	pre	36	0	60
s116	epo	2	15	f	post_f2_male_fear	fear	drawn	post	66	0	60
s116	epo	2	15	f	post_f2_male_anger	anger	drawn	post	64	1	60
s116	epo	2	15	f	pre_f4_male_disgust	disgust	not_drawn	pre	84	1	60
s116	epo	2	15	f	pre_f5_male_fear	fear	drawn	pre	78	1	60
s116	epo	2	15	f	pre_f4_male_Surprise	surprise	not_drawn	pre	60	1	60
s116	epo	2	15	f	pre_f1_male_fear	fear	drawn	pre	94	0	60
s116	epo	2	15	f	pre_f9_fem_Surprise	surprise	not_drawn	pre	56	1	60
s116	epo	2	15	f	pre_f2_male_disgust	disgust	not_drawn	pre	62	1	60
s116	epo	2	15	f	post_f4_male_Surprise	surprise	not_drawn	post	54	1	60
s116	epo	2	15	f	post_f10_fem_fear	fear	drawn	post	68	1	60
s116	epo	2	15	f	post_f5_male_sad	sad	not_drawn	post	82	1	60
s116	epo	2	15	f	post_f4_male_fear	fear	drawn	post	60	1	60
s116	epo	2	15	f	post_f6_fem_fear	fear	drawn	post	74	1	60
s116	epo	2	15	f	post_f9_fem_Surprise	surprise	not_drawn	post	32	1	60
s116	epo	2	15	f	post_f1_male_fear	fear	drawn	post	68	0	60
s116	epo	2	15	f	pre_f4_male_sad	sad	not_drawn	pre	60	1	60
s116	epo	2	15	f	pre_f9_fem_disgust	disgust	not_drawn	pre	56	1	60
s116	epo	2	15	f	pre_f3_male_anger	anger	drawn	pre	70	1	60
s116	epo	2	15	f	pre_f2_male_anger	anger	drawn	pre	46	0	60
s116	epo	2	15	f	pre_f8_fem_disgust	disgust	not_drawn	pre	62	1	60
s116	epo	2	15	f	pre_f4_male_anger	anger	drawn	pre	80	1	60
s116	epo	2	15	f	post_f8_fem_Surprise	surprise	not_drawn	post	60	1	60
s116	epo	2	15	f	post_f9_fem_disgust	disgust	not_drawn	post	50	1	60
s116	epo	2	15	f	post_f10_fem_Surprise	surprise	not_drawn	post	60	1	60
s116	epo	2	15	f	post_f2_male_Surprise	surprise	not_drawn	post	66	0	60
s116	epo	2	15	f	post_f4_male_anger	anger	drawn	post	100	1	60
s116	epo	2	15	f	pre_f5_male_sad	sad	not_drawn	pre	72	1	60
s116	epo	2	15	f	pre_f8_fem_anger	anger	drawn	pre	56	1	60
s116	epo	2	15	f	pre_f6_fem_Surprise	surprise	not_drawn	pre	72	1	60
s116	epo	2	15	f	post_f3_male_disgust	disgust	not_drawn	post	66	1	60
s116	epo	2	15	f	post_f9_fem_sad	sad	not_drawn	post	62	1	60
s116	epo	2	15	f	pre_f5_male_disgust	disgust	not_drawn	pre	58	1	60
s116	epo	2	15	f	pre_f9_fem_fear	fear	drawn	pre	46	0	60
s116	epo	2	15	f	pre_f7_fem_sad	sad	not_drawn	pre	88	1	60
s116	epo	2	15	f	pre_f7_fem_Surprise	surprise	not_drawn	pre	82	1	60
s116	epo	2	15	f	pre_f8_fem_fear	fear	drawn	pre	56	1	60
s116	epo	2	15	f	pre_f10_fem_disgust	disgust	not_drawn	pre	66	1	60
s116	epo	2	15	f	post_f5_male_fear	fear	drawn	post	72	1	60
s116	epo	2	15	f	post_f1_male_disgust	disgust	not_drawn	post	40	1	60
s116	epo	2	15	f	post_f6_fem_anger	anger	drawn	post	48	1	60
s116	epo	2	15	f	post_f8_fem_sad	sad	not_drawn	post	70	1	60
s116	epo	2	15	f	post_f6_fem_disgust	disgust	not_drawn	post	80	1	60
s116	epo	2	15	f	post_f5_male_Surprise	surprise	not_drawn	post	60	0	60
s116	epo	2	15	f	pre_f10_fem_Surprise	surprise	not_drawn	pre	88	1	60
s116	epo	2	15	f	post_f10_fem_sad	sad	not_drawn	post	70	1	60
s116	epo	2	15	f	post_f7_fem_fear	fear	drawn	post	54	0	60
s116	epo	2	15	f	post_f2_male_disgust	disgust	not_drawn	post	42	1	60
s116	epo	2	15	f	post_f7_fem_disgust	disgust	not_drawn	post	52	0	60
s116	epo	2	15	f	post_f8_fem_disgust	disgust	not_drawn	post	46	1	60
s116	epo	2	15	f	post_f9_fem_fear	fear	drawn	post	44	1	60
s116	epo	2	15	f	pre_f8_fem_Surprise	surprise	not_drawn	pre	78	1	60
s116	epo	2	15	f	post_f4_male_disgust	disgust	not_drawn	post	100	1	60
s116	epo	2	15	f	post_f3_male_fear	fear	drawn	post	54	1	60
s116	epo	2	15	f	post_f7_fem_anger	anger	drawn	post	62	1	60
s116	epo	2	15	f	post_f4_male_sad	sad	not_drawn	post	90	1	60
s116	epo	2	15	f	post_f2_male_sad	sad	not_drawn	post	52	1	60
s116	epo	2	15	f	post_f7_fem_Surprise	surprise	not_drawn	post	60	1	60
s116	epo	2	15	f	post_f10_fem_disgust	disgust	not_drawn	post	74	1	60
s117	self	2	16	f	pre_f7_fem_disgust	disgust	not_drawn	pre	54	1	56
s117	self	2	16	f	pre_f9_fem_fear	fear	drawn	pre	40	1	56
s117	self	2	16	f	post_f4_male_anger	anger	drawn	post	54	1	56
s117	self	2	16	f	post_f3_male_fear	fear	drawn	post	66	1	56
s117	self	2	16	f	pre_f2_male_Surprise	surprise	not_drawn	pre	54	1	56
s117	self	2	16	f	pre_f10_fem_anger	anger	drawn	pre	30	1	56
s117	self	2	16	f	pre_f9_fem_disgust	disgust	not_drawn	pre	32	1	56
s117	self	2	16	f	pre_f10_fem_Surprise	surprise	not_drawn	pre	58	1	56
s117	self	2	16	f	pre_f8_fem_anger	anger	drawn	pre	40	1	56
s117	self	2	16	f	pre_f7_fem_sad	sad	not_drawn	pre	64	1	56
s117	self	2	16	f	pre_f1_male_anger	anger	drawn	pre	52	1	56
s117	self	2	16	f	pre_f3_male_fear	fear	drawn	pre	60	1	56
s117	self	2	16	f	pre_f3_male_disgust	disgust	not_drawn	pre	38	1	56
s117	self	2	16	f	pre_f7_fem_fear	fear	drawn	pre	76	1	56
s117	self	2	16	f	pre_f10_fem_disgust	disgust	not_drawn	pre	50	1	56
s117	self	2	16	f	pre_f2_male_sad	sad	not_drawn	pre	34	1	56
s117	self	2	16	f	post_f10_fem_sad	sad	not_drawn	post	48	1	56
s117	self	2	16	f	pre_f1_male_sad	sad	not_drawn	pre	46	1	56
s117	self	2	16	f	pre_f4_male_Surprise	surprise	not_drawn	pre	52	1	56
s117	self	2	16	f	pre_f9_fem_Surprise	surprise	not_drawn	pre	34	1	56
s117	self	2	16	f	pre_f4_male_disgust	disgust	not_drawn	pre	52	1	56
s117	self	2	16	f	pre_f7_fem_Surprise	surprise	not_drawn	pre	32	1	56
s117	self	2	16	f	pre_f5_male_Surprise	surprise	not_drawn	pre	56	1	56
s117	self	2	16	f	pre_f10_fem_fear	fear	drawn	pre	60	1	56
s117	self	2	16	f	post_f10_fem_disgust	disgust	not_drawn	post	48	1	56
s117	self	2	16	f	pre_f6_fem_sad	sad	not_drawn	pre	48	1	56
s117	self	2	16	f	post_f2_male_sad	sad	not_drawn	post	58	1	56
s117	self	2	16	f	post_f9_fem_sad	sad	not_drawn	post	54	1	56
s117	self	2	16	f	post_f4_male_fear	fear	drawn	post	46	0	56
s117	self	2	16	f	pre_f2_male_disgust	disgust	not_drawn	pre	40	1	56
s117	self	2	16	f	pre_f4_male_sad	sad	not_drawn	pre	40	1	56
s117	self	2	16	f	pre_f4_male_anger	anger	drawn	pre	88	1	56
s117	self	2	16	f	pre_f6_fem_Surprise	surprise	not_drawn	pre	44	1	56
s117	self	2	16	f	pre_f6_fem_anger	anger	drawn	pre	44	1	56
s117	self	2	16	f	pre_f4_male_fear	fear	drawn	pre	48	0	56
s117	self	2	16	f	pre_f3_male_Surprise	surprise	not_drawn	pre	46	1	56
s117	self	2	16	f	post_f8_fem_disgust	disgust	not_drawn	post	44	1	56
s117	self	2	16	f	post_f1_male_anger	anger	drawn	post	46	1	56
s117	self	2	16	f	post_f7_fem_fear	fear	drawn	post	78	1	56
s117	self	2	16	f	pre_f3_male_sad	sad	not_drawn	pre	50	1	56
s117	self	2	16	f	pre_f1_male_Surprise	surprise	not_drawn	pre	38	1	56
s117	self	2	16	f	pre_f6_fem_disgust	disgust	not_drawn	pre	38	1	56
s117	self	2	16	f	pre_f5_male_disgust	disgust	not_drawn	pre	40	1	56
s117	self	2	16	f	pre_f8_fem_Surprise	surprise	not_drawn	pre	42	1	56
s117	self	2	16	f	post_f7_fem_disgust	disgust	not_drawn	post	40	1	56
s117	self	2	16	f	post_f3_male_anger	anger	drawn	post	88	1	56
s117	self	2	16	f	post_f2_male_fear	fear	drawn	post	62	1	56
s117	self	2	16	f	post_f5_male_disgust	disgust	not_drawn	post	52	1	56
s117	self	2	16	f	pre_f1_male_disgust	disgust	not_drawn	pre	38	1	56
s117	self	2	16	f	pre_f1_male_fear	fear	drawn	pre	50	1	56
s117	self	2	16	f	pre_f10_fem_sad	sad	not_drawn	pre	48	1	56
s117	self	2	16	f	post_f9_fem_fear	fear	drawn	post	58	1	56
s117	self	2	16	f	post_f2_male_Surprise	surprise	not_drawn	post	42	1	56
s117	self	2	16	f	post_f3_male_sad	sad	not_drawn	post	48	1	56
s117	self	2	16	f	pre_f6_fem_fear	fear	drawn	pre	52	0	56
s117	self	2	16	f	pre_f5_male_sad	sad	not_drawn	pre	78	1	56
s117	self	2	16	f	pre_f5_male_anger	anger	drawn	pre	46	1	56
s117	self	2	16	f	pre_f8_fem_fear	fear	drawn	pre	40	1	56
s117	self	2	16	f	pre_f7_fem_anger	anger	drawn	pre	48	1	56
s117	self	2	16	f	pre_f9_fem_sad	sad	not_drawn	pre	46	0	56
s117	self	2	16	f	post_f8_fem_fear	fear	drawn	post	58	1	56
s117	self	2	16	f	post_f7_fem_anger	anger	drawn	post	52	1	56
s117	self	2	16	f	pre_f2_male_fear	fear	drawn	pre	42	1	56
s117	self	2	16	f	post_f8_fem_anger	anger	drawn	post	54	0	56
s117	self	2	16	f	post_f8_fem_Surprise	surprise	not_drawn	post	28	1	56
s117	self	2	16	f	post_f10_fem_fear	fear	drawn	post	54	1	56
s117	self	2	16	f	post_f1_male_fear	fear	drawn	post	60	1	56
s117	self	2	16	f	post_f1_male_disgust	disgust	not_drawn	post	46	1	56
s117	self	2	16	f	post_f6_fem_fear	fear	drawn	post	60	1	56
s117	self	2	16	f	post_f5_male_sad	sad	not_drawn	post	68	1	56
s117	self	2	16	f	pre_f9_fem_anger	anger	drawn	pre	40	1	56
s117	self	2	16	f	pre_f3_male_anger	anger	drawn	pre	86	1	56
s117	self	2	16	f	post_f1_male_Surprise	surprise	not_drawn	post	38	1	56
s117	self	2	16	f	post_f4_male_disgust	disgust	not_drawn	post	52	1	56
s117	self	2	16	f	post_f6_fem_sad	sad	not_drawn	post	54	1	56
s117	self	2	16	f	post_f3_male_disgust	disgust	not_drawn	post	50	1	56
s117	self	2	16	f	post_f6_fem_anger	anger	drawn	post	48	1	56
s117	self	2	16	f	post_f10_fem_Surprise	surprise	not_drawn	post	54	1	56
s117	self	2	16	f	pre_f8_fem_disgust	disgust	not_drawn	pre	58	0	56
s117	self	2	16	f	post_f9_fem_disgust	disgust	not_drawn	post	44	1	56
s117	self	2	16	f	post_f8_fem_sad	sad	not_drawn	post	48	1	56
s117	self	2	16	f	post_f9_fem_anger	anger	drawn	post	50	1	56
s117	self	2	16	f	post_f6_fem_Surprise	surprise	not_drawn	post	48	1	56
s117	self	2	16	f	post_f9_fem_Surprise	surprise	not_drawn	post	52	1	56
s117	self	2	16	f	post_f7_fem_Surprise	surprise	not_drawn	post	60	1	56
s117	self	2	16	f	pre_f5_male_fear	fear	drawn	pre	60	1	56
s117	self	2	16	f	post_f10_fem_anger	anger	drawn	post	58	1	56
s117	self	2	16	f	post_f4_male_Surprise	surprise	not_drawn	post	52	1	56
s117	self	2	16	f	post_f2_male_disgust	disgust	not_drawn	post	54	1	56
s117	self	2	16	f	post_f7_fem_sad	sad	not_drawn	post	46	1	56
s117	self	2	16	f	post_f1_male_sad	sad	not_drawn	post	44	1	56
s117	self	2	16	f	post_f2_male_anger	anger	drawn	post	58	1	56
s117	self	2	16	f	pre_f2_male_anger	anger	drawn	pre	52	1	56
s117	self	2	16	f	post_f3_male_Surprise	surprise	not_drawn	post	50	1	56
s117	self	2	16	f	post_f5_male_anger	anger	drawn	post	60	1	56
s117	self	2	16	f	post_f4_male_sad	sad	not_drawn	post	64	1	56
s117	self	2	16	f	pre_f8_fem_sad	sad	not_drawn	pre	66	1	56
s117	self	2	16	f	post_f5_male_fear	fear	drawn	post	82	1	56
s117	self	2	16	f	post_f6_fem_disgust	disgust	not_drawn	post	48	1	56
s117	self	2	16	f	post_f5_male_Surprise	surprise	not_drawn	post	42	1	56
s118	epo	2	NA	NA	pre_f9_fem_disgust	disgust	not_drawn	pre	46	1	55
s118	epo	2	NA	NA	pre_f3_male_sad	sad	not_drawn	pre	62	1	55
s118	epo	2	NA	NA	pre_f3_male_disgust	disgust	not_drawn	pre	62	1	55
s118	epo	2	NA	NA	pre_f5_male_sad	sad	not_drawn	pre	100	1	55
s118	epo	2	NA	NA	pre_f4_male_fear	fear	drawn	pre	58	1	55
s118	epo	2	NA	NA	pre_f9_fem_Surprise	surprise	not_drawn	pre	44	1	55
s118	epo	2	NA	NA	pre_f3_male_anger	anger	drawn	pre	100	1	55
s118	epo	2	NA	NA	pre_f5_male_fear	fear	drawn	pre	92	0	55
s118	epo	2	NA	NA	pre_f4_male_anger	anger	drawn	pre	86	1	55
s118	epo	2	NA	NA	pre_f8_fem_Surprise	surprise	not_drawn	pre	46	1	55
s118	epo	2	NA	NA	pre_f7_fem_Surprise	surprise	not_drawn	pre	84	0	55
s118	epo	2	NA	NA	pre_f1_male_anger	anger	drawn	pre	64	1	55
s118	epo	2	NA	NA	pre_f1_male_disgust	disgust	not_drawn	pre	56	1	55
s118	epo	2	NA	NA	pre_f10_fem_disgust	disgust	not_drawn	pre	34	1	55
s118	epo	2	NA	NA	pre_f7_fem_disgust	disgust	not_drawn	pre	40	1	55
s118	epo	2	NA	NA	pre_f6_fem_anger	anger	drawn	pre	50	1	55
s118	epo	2	NA	NA	pre_f2_male_Surprise	surprise	not_drawn	pre	70	1	55
s118	epo	2	NA	NA	pre_f5_male_disgust	disgust	not_drawn	pre	44	1	55
s118	epo	2	NA	NA	pre_f4_male_sad	sad	not_drawn	pre	70	1	55
s118	epo	2	NA	NA	pre_f4_male_disgust	disgust	not_drawn	pre	60	1	55
s118	epo	2	NA	NA	pre_f1_male_sad	sad	not_drawn	pre	54	1	55
s118	epo	2	NA	NA	pre_f10_fem_anger	anger	drawn	pre	58	1	55
s118	epo	2	NA	NA	pre_f7_fem_sad	sad	not_drawn	pre	78	1	55
s118	epo	2	NA	NA	pre_f2_male_fear	fear	drawn	pre	100	0	55
s118	epo	2	NA	NA	pre_f2_male_disgust	disgust	not_drawn	pre	58	1	55
s118	epo	2	NA	NA	pre_f1_male_fear	fear	drawn	pre	56	1	55
s118	epo	2	NA	NA	pre_f6_fem_Surprise	surprise	not_drawn	pre	38	1	55
s118	epo	2	NA	NA	pre_f6_fem_sad	sad	not_drawn	pre	58	1	55
s118	epo	2	NA	NA	pre_f8_fem_fear	fear	drawn	pre	50	0	55
s118	epo	2	NA	NA	pre_f7_fem_fear	fear	drawn	pre	90	0	55
s118	epo	2	NA	NA	pre_f7_fem_anger	anger	drawn	pre	86	1	55
s118	epo	2	NA	NA	pre_f10_fem_fear	fear	drawn	pre	52	0	55
s118	epo	2	NA	NA	pre_f6_fem_disgust	disgust	not_drawn	pre	58	1	55
s118	epo	2	NA	NA	pre_f6_fem_fear	fear	drawn	pre	82	1	55
s118	epo	2	NA	NA	pre_f2_male_anger	anger	drawn	pre	66	0	55
s118	epo	2	NA	NA	pre_f3_male_fear	fear	drawn	pre	76	1	55
s118	epo	2	NA	NA	pre_f3_male_Surprise	surprise	not_drawn	pre	62	1	55
s118	epo	2	NA	NA	pre_f1_male_Surprise	surprise	not_drawn	pre	32	1	55
s118	epo	2	NA	NA	pre_f9_fem_anger	anger	drawn	pre	70	1	55
s118	epo	2	NA	NA	pre_f10_fem_Surprise	surprise	not_drawn	pre	88	1	55
s118	epo	2	NA	NA	pre_f5_male_Surprise	surprise	not_drawn	pre	56	1	55
s118	epo	2	NA	NA	pre_f2_male_sad	sad	not_drawn	pre	60	1	55
s118	epo	2	NA	NA	pre_f5_male_anger	anger	drawn	pre	90	1	55
s118	epo	2	NA	NA	pre_f10_fem_sad	sad	not_drawn	pre	46	1	55
s118	epo	2	NA	NA	pre_f8_fem_anger	anger	drawn	pre	74	1	55
s118	epo	2	NA	NA	pre_f9_fem_sad	sad	not_drawn	pre	90	1	55
s118	epo	2	NA	NA	pre_f4_male_Surprise	surprise	not_drawn	pre	58	1	55
s118	epo	2	NA	NA	pre_f8_fem_sad	sad	not_drawn	pre	98	1	55
s118	epo	2	NA	NA	pre_f8_fem_disgust	disgust	not_drawn	pre	44	1	55
s118	epo	2	NA	NA	pre_f9_fem_fear	fear	drawn	pre	56	1	55
s119	epo	1	12	f	post_f3_male_disgust	disgust	not_drawn	post	50	1	50
s119	epo	1	12	f	post_f1_male_disgust	disgust	not_drawn	post	38	1	50
s119	epo	1	12	f	pre_f3_male_disgust	disgust	not_drawn	pre	80	1	50
s119	epo	1	12	f	pre_f4_male_anger	anger	drawn	pre	56	1	50
s119	epo	1	12	f	post_f10_fem_anger	anger	drawn	post	40	1	50
s119	epo	1	12	f	post_f9_fem_Surprise	surprise	not_drawn	post	22	1	50
s119	epo	1	12	f	pre_f2_male_fear	fear	drawn	pre	74	0	50
s119	epo	1	12	f	post_f10_fem_sad	sad	not_drawn	post	36	1	50
s119	epo	1	12	f	pre_f4_male_Surprise	surprise	not_drawn	pre	64	1	50
s119	epo	1	12	f	post_f4_male_sad	sad	not_drawn	post	32	1	50
s119	epo	1	12	f	pre_f7_fem_disgust	disgust	not_drawn	pre	58	1	50
s119	epo	1	12	f	pre_f1_male_sad	sad	not_drawn	pre	54	1	50
s119	epo	1	12	f	post_f7_fem_disgust	disgust	not_drawn	post	30	0	50
s119	epo	1	12	f	pre_f5_male_anger	anger	drawn	pre	70	1	50
s119	epo	1	12	f	pre_f8_fem_sad	sad	not_drawn	pre	100	1	50
s119	epo	1	12	f	pre_f10_fem_Surprise	surprise	not_drawn	pre	96	1	50
s119	epo	1	12	f	pre_f4_male_sad	sad	not_drawn	pre	52	1	50
s119	epo	1	12	f	post_f1_male_Surprise	surprise	not_drawn	post	34	1	50
s119	epo	1	12	f	post_f10_fem_Surprise	surprise	not_drawn	post	36	1	50
s119	epo	1	12	f	pre_f10_fem_fear	fear	drawn	pre	72	1	50
s119	epo	1	12	f	pre_f2_male_disgust	disgust	not_drawn	pre	68	1	50
s119	epo	1	12	f	post_f9_fem_sad	sad	not_drawn	post	42	1	50
s119	epo	1	12	f	post_f1_male_anger	anger	drawn	post	36	1	50
s119	epo	1	12	f	pre_f4_male_disgust	disgust	not_drawn	pre	72	1	50
s119	epo	1	12	f	pre_f5_male_Surprise	surprise	not_drawn	pre	80	1	50
s119	epo	1	12	f	pre_f7_fem_sad	sad	not_drawn	pre	60	0	50
s119	epo	1	12	f	pre_f3_male_fear	fear	drawn	pre	56	1	50
s119	epo	1	12	f	pre_f6_fem_Surprise	surprise	not_drawn	pre	44	1	50
s119	epo	1	12	f	pre_f9_fem_Surprise	surprise	not_drawn	pre	58	1	50
s119	epo	1	12	f	pre_f9_fem_anger	anger	drawn	pre	62	1	50
s119	epo	1	12	f	post_f6_fem_disgust	disgust	not_drawn	post	32	1	50
s119	epo	1	12	f	pre_f10_fem_sad	sad	not_drawn	pre	58	1	50
s119	epo	1	12	f	post_f5_male_disgust	disgust	not_drawn	post	44	0	50
s119	epo	1	12	f	post_f5_male_Surprise	surprise	not_drawn	post	44	0	50
s119	epo	1	12	f	post_f7_fem_sad	sad	not_drawn	post	36	0	50
s119	epo	1	12	f	post_f5_male_fear	fear	drawn	post	58	1	50
s119	epo	1	12	f	post_f8_fem_disgust	disgust	not_drawn	post	54	0	50
s119	epo	1	12	f	post_f7_fem_Surprise	surprise	not_drawn	post	60	1	50
s119	epo	1	12	f	pre_f10_fem_disgust	disgust	not_drawn	pre	92	1	50
s119	epo	1	12	f	post_f9_fem_fear	fear	drawn	post	42	0	50
s119	epo	1	12	f	post_f2_male_fear	fear	drawn	post	36	0	50
s119	epo	1	12	f	pre_f10_fem_anger	anger	drawn	pre	58	1	50
s119	epo	1	12	f	pre_f5_male_disgust	disgust	not_drawn	pre	66	1	50
s119	epo	1	12	f	post_f10_fem_fear	fear	drawn	post	52	1	50
s119	epo	1	12	f	pre_f8_fem_anger	anger	drawn	pre	76	1	50
s119	epo	1	12	f	pre_f7_fem_anger	anger	drawn	pre	56	1	50
s119	epo	1	12	f	post_f3_male_Surprise	surprise	not_drawn	post	42	1	50
s119	epo	1	12	f	post_f2_male_sad	sad	not_drawn	post	56	1	50
s119	epo	1	12	f	pre_f2_male_Surprise	surprise	not_drawn	pre	62	1	50
s119	epo	1	12	f	post_f3_male_anger	anger	drawn	post	36	0	50
s119	epo	1	12	f	pre_f9_fem_fear	fear	drawn	pre	40	0	50
s119	epo	1	12	f	post_f2_male_Surprise	surprise	not_drawn	post	40	1	50
s119	epo	1	12	f	pre_f2_male_sad	sad	not_drawn	pre	58	1	50
s119	epo	1	12	f	pre_f3_male_anger	anger	drawn	pre	84	0	50
s119	epo	1	12	f	pre_f9_fem_sad	sad	not_drawn	pre	68	1	50
s119	epo	1	12	f	pre_f1_male_Surprise	surprise	not_drawn	pre	36	1	50
s119	epo	1	12	f	pre_f1_male_disgust	disgust	not_drawn	pre	84	1	50
s119	epo	1	12	f	post_f8_fem_anger	anger	drawn	post	48	1	50
s119	epo	1	12	f	pre_f8_fem_Surprise	surprise	not_drawn	pre	64	1	50
s119	epo	1	12	f	pre_f6_fem_disgust	disgust	not_drawn	pre	36	0	50
s119	epo	1	12	f	pre_f7_fem_fear	fear	drawn	pre	94	1	50
s119	epo	1	12	f	post_f2_male_anger	anger	drawn	post	30	1	50
s119	epo	1	12	f	pre_f1_male_anger	anger	drawn	pre	60	1	50
s119	epo	1	12	f	post_f5_male_anger	anger	drawn	post	30	1	50
s119	epo	1	12	f	post_f10_fem_disgust	disgust	not_drawn	post	36	1	50
s119	epo	1	12	f	post_f9_fem_anger	anger	drawn	post	36	1	50
s119	epo	1	12	f	post_f4_male_anger	anger	drawn	post	40	1	50
s119	epo	1	12	f	pre_f2_male_anger	anger	drawn	pre	68	1	50
s119	epo	1	12	f	post_f7_fem_anger	anger	drawn	post	46	1	50
s119	epo	1	12	f	post_f4_male_fear	fear	drawn	post	38	0	50
s119	epo	1	12	f	pre_f9_fem_disgust	disgust	not_drawn	pre	60	1	50
s119	epo	1	12	f	post_f8_fem_fear	fear	drawn	post	40	1	50
s119	epo	1	12	f	pre_f4_male_fear	fear	drawn	pre	52	0	50
s119	epo	1	12	f	pre_f5_male_fear	fear	drawn	pre	70	1	50
s119	epo	1	12	f	post_f3_male_sad	sad	not_drawn	post	32	1	50
s119	epo	1	12	f	post_f6_fem_anger	anger	drawn	post	42	1	50
s119	epo	1	12	f	pre_f8_fem_fear	fear	drawn	pre	50	1	50
s119	epo	1	12	f	pre_f1_male_fear	fear	drawn	pre	74	0	50
s119	epo	1	12	f	pre_f5_male_sad	sad	not_drawn	pre	52	1	50
s119	epo	1	12	f	pre_f6_fem_anger	anger	drawn	pre	44	1	50
s119	epo	1	12	f	post_f3_male_fear	fear	drawn	post	32	0	50
s119	epo	1	12	f	post_f4_male_Surprise	surprise	not_drawn	post	44	1	50
s119	epo	1	12	f	pre_f6_fem_sad	sad	not_drawn	pre	54	1	50
s119	epo	1	12	f	pre_f3_male_Surprise	surprise	not_drawn	pre	52	1	50
s119	epo	1	12	f	pre_f3_male_sad	sad	not_drawn	pre	48	1	50
s119	epo	1	12	f	post_f5_male_sad	sad	not_drawn	post	44	1	50
s119	epo	1	12	f	post_f1_male_fear	fear	drawn	post	34	0	50
s119	epo	1	12	f	post_f1_male_sad	sad	not_drawn	post	46	1	50
s119	epo	1	12	f	pre_f8_fem_disgust	disgust	not_drawn	pre	74	0	50
s119	epo	1	12	f	post_f8_fem_Surprise	surprise	not_drawn	post	40	1	50
s119	epo	1	12	f	post_f6_fem_Surprise	surprise	not_drawn	post	40	1	50
s119	epo	1	12	f	post_f4_male_disgust	disgust	not_drawn	post	40	1	50
s119	epo	1	12	f	post_f9_fem_disgust	disgust	not_drawn	post	46	0	50
s119	epo	1	12	f	pre_f7_fem_Surprise	surprise	not_drawn	pre	92	1	50
s119	epo	1	12	f	post_f7_fem_fear	fear	drawn	post	72	1	50
s119	epo	1	12	f	post_f6_fem_fear	fear	drawn	post	58	0	50
s119	epo	1	12	f	post_f6_fem_sad	sad	not_drawn	post	58	1	50
s119	epo	1	12	f	pre_f6_fem_fear	fear	drawn	pre	60	0	50
s119	epo	1	12	f	post_f2_male_disgust	disgust	not_drawn	post	48	1	50
s119	epo	1	12	f	post_f8_fem_sad	sad	not_drawn	post	46	1	50
s12	emo	1	15	m	pre_f7_fem_disgust	disgust	not_drawn	pre	56	1	40
s12	emo	1	15	m	pre_f6_fem_anger	anger	drawn	pre	48	1	40
s12	emo	1	15	m	pre_f8_fem_anger	anger	drawn	pre	42	0	40
s12	emo	1	15	m	pre_f10_fem_Surprise	surprise	not_drawn	pre	36	1	40
s12	emo	1	15	m	pre_f6_fem_Surprise	surprise	not_drawn	pre	70	1	40
s12	emo	1	15	m	pre_f9_fem_disgust	disgust	not_drawn	pre	52	1	40
s12	emo	1	15	m	pre_f3_male_Surprise	surprise	not_drawn	pre	2	0	40
s12	emo	1	15	m	pre_f6_fem_fear	fear	drawn	pre	2	0	40
s12	emo	1	15	m	pre_f2_male_Surprise	surprise	not_drawn	pre	0	0	40
s12	emo	1	15	m	pre_f4_male_anger	anger	drawn	pre	100	0	40
s12	emo	1	15	m	pre_f1_male_anger	anger	drawn	pre	2	0	40
s12	emo	1	15	m	pre_f2_male_anger	anger	drawn	pre	54	0	40
s12	emo	1	15	m	pre_f3_male_fear	fear	drawn	pre	56	1	40
s12	emo	1	15	m	pre_f1_male_disgust	disgust	not_drawn	pre	8	0	40
s12	emo	1	15	m	pre_f8_fem_Surprise	surprise	not_drawn	pre	2	0	40
s12	emo	1	15	m	pre_f9_fem_anger	anger	drawn	pre	74	1	40
s12	emo	1	15	m	pre_f4_male_sad	sad	not_drawn	pre	2	0	40
s12	emo	1	15	m	pre_f1_male_Surprise	surprise	not_drawn	pre	2	1	40
s12	emo	1	15	m	pre_f3_male_sad	sad	not_drawn	pre	56	1	40
s12	emo	1	15	m	pre_f7_fem_Surprise	surprise	not_drawn	pre	2	0	40
s12	emo	1	15	m	pre_f5_male_Surprise	surprise	not_drawn	pre	100	1	40
s12	emo	1	15	m	pre_f8_fem_sad	sad	not_drawn	pre	2	0	40
s12	emo	1	15	m	pre_f2_male_disgust	disgust	not_drawn	pre	2	0	40
s12	emo	1	15	m	pre_f5_male_fear	fear	drawn	pre	2	0	40
s12	emo	1	15	m	pre_f5_male_disgust	disgust	not_drawn	pre	2	0	40
s12	emo	1	15	m	pre_f8_fem_disgust	disgust	not_drawn	pre	34	1	40
s12	emo	1	15	m	pre_f9_fem_sad	sad	not_drawn	pre	2	0	40
s12	emo	1	15	m	pre_f7_fem_fear	fear	drawn	pre	78	0	40
s12	emo	1	15	m	pre_f10_fem_sad	sad	not_drawn	pre	56	0	40
s12	emo	1	15	m	pre_f10_fem_anger	anger	drawn	pre	52	1	40
s12	emo	1	15	m	pre_f9_fem_Surprise	surprise	not_drawn	pre	2	0	40
s12	emo	1	15	m	pre_f3_male_anger	anger	drawn	pre	2	0	40
s12	emo	1	15	m	pre_f4_male_Surprise	surprise	not_drawn	pre	2	0	40
s12	emo	1	15	m	pre_f6_fem_sad	sad	not_drawn	pre	0	1	40
s12	emo	1	15	m	pre_f1_male_sad	sad	not_drawn	pre	74	0	40
s12	emo	1	15	m	pre_f6_fem_disgust	disgust	not_drawn	pre	4	0	40
s12	emo	1	15	m	pre_f9_fem_fear	fear	drawn	pre	46	1	40
s12	emo	1	15	m	pre_f8_fem_fear	fear	drawn	pre	2	0	40
s12	emo	1	15	m	pre_f2_male_fear	fear	drawn	pre	38	0	40
s12	emo	1	15	m	pre_f5_male_sad	sad	not_drawn	pre	2	1	40
s12	emo	1	15	m	pre_f4_male_disgust	disgust	not_drawn	pre	28	1	40
s12	emo	1	15	m	pre_f7_fem_anger	anger	drawn	pre	2	0	40
s12	emo	1	15	m	pre_f10_fem_disgust	disgust	not_drawn	pre	40	1	40
s12	emo	1	15	m	pre_f1_male_fear	fear	drawn	pre	60	0	40
s12	emo	1	15	m	pre_f10_fem_fear	fear	drawn	pre	2	0	40
s12	emo	1	15	m	pre_f2_male_sad	sad	not_drawn	pre	2	0	40
s12	emo	1	15	m	pre_f7_fem_sad	sad	not_drawn	pre	2	1	40
s12	emo	1	15	m	pre_f4_male_fear	fear	drawn	pre	24	0	40
s12	emo	1	15	m	pre_f5_male_anger	anger	drawn	pre	84	0	40
[truncated: 23,422 more rows]
