# Supplementary material for: Designing Visual-Arts Education Programs for Transfer Effects: Development and Experimental Evaluation of (Digital) Drawing Courses in the Art Museum Designed to Promote Adolescents’ Socio-Emotional Skills
Source: Front Psychol. 2021 Jan 18;11:603984. doi: 10.3389/fpsyg.2020.603984 (PMC7848093; doi:10.3389/fpsyg.2020.603984)
Supplement: Supplementary file 1 [file Data_Sheet_1.ZIP › Supplements/analysis/data/frontiers_data_selfconcept_kastner.csv]

id	course	time	age	sex	TEQ_sum	APR	APR_selbst_gen	adj_doppl
s1	emo	pre	NA	NA	53	3.6	0.2	7
s10	epo	pre	15	f	NA	4.8	0	1
s10	epo	post	15	f	NA	4.4	0	2
s100	epo	pre	17	m	49	4.2	0.2	4
s100	epo	post	17	m	49	3	0.4	10
s101	emo	NA	14	m	NA	0	0	0
s102	epo	pre	12	m	50	2.5	2	9
s102	epo	post	12	m	50	5	1.66666666666667	0
s103	epo	post	12	f	62	5	0.2	0
s103	epo	pre	12	f	62	5	0.2	0
s104	self	post	15	m	32	3.2	2	4
s104	self	pre	15	m	32	3.6	1.4	7
s105	epo	pre	18	f	55	3.4	0.4	9
s105	epo	post	18	f	55	3.2	1	9
s106	epo	pre	17	m	51	2.8	0.8	11
s106	epo	post	17	m	51	1	0	20
s107	emo	post	13	f	48	2.2	0.4	9
s107	emo	pre	13	f	48	3.75	0	5
s108	NA	pre	NA	NA	61	5.8	1.6	7
s109	emo	NA	17	f	56	0	0	0
s11	emo	pre	17	f	53	2.4	0.2	13
s11	emo	post	17	f	53	3.6	0.8	7
s111	self	post	13	m	49	3.2	0.2	9
s111	self	pre	13	m	49	3.8	0	6
s112	epo	pre	13	m	41	2	1.8	2
s112	epo	post	13	m	41	3.66666666666667	0	4
s113	self	pre	16	m	NA	4	0	4
s113	self	post	16	m	NA	1.5	0.5	0
s114	epo	pre	16	m	42	3.66666666666667	0.333333333333333	4
s114	epo	post	16	m	42	3.33333333333333	0.333333333333333	5
s115	NA	NA	NA	NA	46	0	0	0
s116	epo	post	15	f	60	4.6	1.6	2
s116	epo	pre	15	f	60	4.4	1.4	3
s117	self	post	16	f	56	4	0.25	1
s117	self	pre	16	f	56	3	0.2	2
s118	epo	pre	NA	NA	55	4.6	1.2	2
s119	epo	post	12	f	50	3.4	1	8
s119	epo	pre	12	f	50	2.2	0.6	14
s12	emo	pre	15	m	40	4.5	1.5	1
s12	emo	post	15	m	40	4	1.33333333333333	1
s120	epo	pre	NA	NA	55	3.2	1.4	9
s121	self	pre	NA	NA	46	2.5	0.5	4
s122	epo	pre	13	m	46	4.4	1.2	3
s122	epo	post	13	m	46	3.6	0.6	7
s123	emo	pre	14	m	38	1.6	0.2	5
s123	emo	post	14	m	38	2.2	1.2	6
s124	epo	NA	15	m	NA	0	0	0
s125	self	post	17	m	53	3	0.8	10
s125	self	pre	17	m	53	3.4	0.8	8
s126	epo	post	12	f	53	4	1.33333333333333	3
s126	epo	pre	12	f	53	4.2	1	4
s127	self	post	18	m	42	3.8	0.6	5
s127	self	pre	18	m	42	4	0	5
s128	emo	pre	17	m	25	3.4	1.4	7
s128	emo	post	17	m	25	2.6	2	12
s129	emo	pre	13	f	47	4.2	1.6	4
s129	emo	post	13	f	47	4.8	0.2	1
s13	self	post	16	f	56	3.6	2.4	7
s13	self	pre	16	f	56	4	1.4	5
s130	self	NA	NA	NA	NA	0	0	0
s131	self	post	17	f	61	4.25	0.5	3
s131	self	pre	17	f	61	4	0.75	4
s132	epo	post	17	m	37	1	0	20
s132	epo	pre	17	m	37	3.4	0.4	8
s133	emo	post	12	f	58	2.75	1	2
s133	emo	pre	12	f	58	3.2	2.2	9
s134	emo	NA	NA	NA	NA	0	0	0
s135	epo	post	16	m	54	5	2.4	0
s135	epo	pre	16	m	54	3	2	8
s136	self	pre	NA	NA	57	2.4	0.2	13
s136	self	post	NA	NA	57	4	0	2
s137	self	post	16	f	51	3.4	0.8	8
s137	self	pre	16	f	51	4.4	0.8	3
s138	epo	post	13	f	46	2.5	0.75	10
s138	epo	pre	13	f	46	0	0	0
s139	epo	pre	13	f	55	3.8	2.2	5
s139	epo	post	13	f	55	4.25	2.25	3
s14	epo	post	17	m	53	1	0	20
s14	epo	pre	17	m	53	0.2	0.2	1
s140	epo	post	14	f	38	1.5	0	0
s140	epo	pre	14	f	38	4	0	0
s141	self	pre	14	f	60	3.4	0.8	8
s141	self	post	14	f	60	4	0.8	5
s142	emo	post	13	m	48	2	1.6	11
s142	emo	pre	13	m	48	2.6	1.8	33
s143	epo	post	15	f	47	1.5	1	5
s143	epo	pre	15	f	47	3.75	1	2
s144	epo	post	16	f	46	4	0.6	5
s144	epo	pre	16	f	46	4	0.2	5
s145	epo	post	12	f	58	2	1.2	2
s145	epo	pre	12	f	58	4.2	1	4
s146	emo	pre	14	m	39	5	2.33333333333333	0
s146	emo	post	14	m	39	4.25	1.5	3
s147	emo	pre	12	m	57	4	1.66666666666667	1
s147	emo	post	12	m	57	3.66666666666667	1.66666666666667	3
s148	emo	pre	13	m	42	3	0.6	10
s148	emo	post	13	m	42	2	0	9
s149	self	post	14	m	43	2.2	0	14
s149	self	pre	14	m	43	2.2	0.2	14
s15	epo	pre	15	m	50	3	1.8	3
s15	epo	post	15	m	50	2.2	1.2	5
s150	epo	post	13	f	45	4.8	1.4	1
s150	epo	pre	13	f	45	4	0	5
s151	epo	post	17	m	58	2	1	2
s151	epo	pre	17	m	58	4	2.5	3
s152	epo	post	14	m	42	5	0.2	0
s152	epo	pre	14	m	42	4.6	0.4	2
s153	emo	NA	12	m	41	0	0	0
s154	NA	pre	NA	NA	56	3.8	2	4
s155	emo	post	17	m	NA	1.25	1.25	0
s156	epo	post	15	m	46	3.4	0.2	6
s156	epo	pre	15	m	46	4	0.4	5
s157	epo	post	16	f	45	2	0.8	15
s157	epo	pre	16	f	45	2.2	0.2	14
s158	epo	pre	12	m	55	2	1.6	11
s158	epo	post	12	m	55	3.2	2.6	8
s159	emo	NA	13	f	59	0	0	0
s16	self	post	15	f	62	4.2	1.2	4
s16	self	pre	15	f	62	0	0	0
s160	self	pre	16	f	51	4.2	0.6	4
s160	self	post	16	f	51	4.4	1.4	3
s161	self	pre	16	f	53	5	1	0
s162	epo	post	16	f	54	1.4	0.6	0
s162	epo	pre	16	f	54	4	0.4	2
s163	emo	pre	12	f	54	5	1.6	0
s163	emo	post	12	f	54	4	0.8	5
s164	epo	pre	13	f	46	2.8	0.2	11
s164	epo	post	13	f	46	1.8	0.2	16
s165	epo	post	16	f	48	3.4	1.6	8
s165	epo	pre	16	f	48	3.6	1.6	7
s166	epo	post	15	m	56	4.2	1.6	4
s166	epo	pre	15	m	56	4.4	2.2	1
s167	emo	post	15	f	48	3.6	0.6	7
s167	emo	pre	15	f	48	4.4	0.2	3
s168	epo	NA	NA	NA	31	0	0	0
s169	epo	pre	17	f	58	2.2	0	14
s169	epo	post	17	f	58	2	0	13
s17	self	post	17	f	52	3	0.2	10
s17	self	pre	17	f	52	2.6	0.2	12
s170	self	post	16	f	52	3.6	2.4	7
s171	epo	NA	NA	NA	NA	0	0	0
s172	emo	post	13	f	47	1	0.2	20
s172	emo	pre	13	f	47	1.6	0.2	17
s173	epo	post	15	m	NA	3.2	0.8	1
s174	epo	pre	NA	f	50	1.4	1	3
s174	epo	post	NA	f	50	2	1.2	1
s175	self	post	16	f	58	4.2	0.6	4
s175	self	pre	16	f	58	4.2	1	4
s176	epo	post	16	f	58	4.2	0.6	4
s176	epo	pre	16	f	58	4.6	1	2
s177	emo	NA	16	f	47	0	0	0
s178	self	post	16	f	57	3	0	8
s178	self	pre	16	f	57	3.25	0	7
s179	epo	post	13	f	39	3	0.4	10
s179	epo	pre	13	f	39	2.6	0.2	12
s18	emo	pre	NA	NA	29	4.4	0.2	2
s180	epo	post	14	m	48	3	0	10
s180	epo	pre	14	m	48	3.75	0.5	5
s181	epo	post	17	m	57	3.8	1.2	6
s181	epo	pre	17	m	57	4.4	0.8	3
s182	emo	NA	13	m	48	0	0	0
s183	epo	post	17	f	57	4.6	0.8	2
s183	epo	pre	17	f	57	4.6	0.6	2
s184	emo	pre	13	f	53	4.4	1.6	0
s184	emo	post	13	f	53	4.8	3.2	1
s185	epo	pre	16	f	63	3.6	0	7
s185	epo	post	16	f	63	3.66666666666667	0.333333333333333	4
s186	self	post	18	m	NA	1.66666666666667	0	3
s187	self	post	15	m	52	4.2	0	4
s187	self	pre	15	m	52	4.2	0.8	4
s188	epo	pre	13	f	40	4.4	1.4	3
s188	epo	post	13	f	40	2.8	0.4	11
s189	emo	pre	17	m	49	5	0.2	0
s189	emo	post	17	m	49	5	0.2	0
s19	self	post	13	m	50	2	1	4
s19	self	pre	13	m	50	0	0	0
s190	self	post	17	m	59	4	0.2	5
s190	self	pre	17	m	59	4.4	0.6	3
s191	epo	post	13	m	53	3.33333333333333	0	5
s191	epo	pre	13	m	53	3.25	0.25	7
s192	self	post	NA	NA	48	2.6	2	7
s192	self	pre	NA	NA	48	4	2	3
s193	epo	post	17	m	NA	1	0	20
s194	emo	post	17	f	51	4.2	0	4
s194	emo	pre	17	f	51	3.8	0.4	5
s195	epo	pre	16	m	49	3	1.8	4
s195	epo	post	16	m	49	2.6	2.2	5
s196	epo	post	18	f	54	3.6	0	7
s196	epo	pre	18	f	54	3.4	0	8
s197	epo	post	16	f	59	4.25	0	3
s197	epo	pre	16	f	59	4.66666666666667	0.666666666666667	1
s198	emo	post	15	f	NA	3.6	0	7
s199	emo	pre	13	m	55	4.4	0	3
s199	emo	post	13	m	55	4.8	0.6	0
s2	epo	pre	NA	NA	44	4.6	0.6	2
s2	epo	post	NA	NA	44	4.2	1.6	5
s20	self	post	16	f	39	2.5	1.75	1
s20	self	pre	16	f	39	5	0	0
s200	NA	NA	NA	NA	NA	0	0	0
s201	self	post	17	m	52	2.4	0.6	13
s201	self	pre	17	m	52	2	1.6	16
s202	self	post	16	f	49	4.4	1	3
s202	self	pre	16	f	49	4.8	1.2	1
s203	self	post	15	f	38	4.6	1.8	2
s203	self	pre	15	f	38	4.4	0.6	3
s204	epo	post	16	m	59	2.6	0.4	12
s204	epo	pre	16	m	59	3.2	0.4	9
s205	NA	NA	NA	NA	33	0	0	0
s206	epo	pre	NA	NA	51	2.5	0	3
s207	epo	pre	15	m	50	2.6	0	12
s207	epo	post	15	m	50	2	0.4	15
s208	epo	post	17	f	49	3	0.2	10
s208	epo	pre	17	f	49	3	0.4	10
s209	self	post	17	f	61	2.6	0.8	12
s209	self	pre	17	f	61	3.6	0.4	7
s21	self	pre	NA	NA	61	3.6	0.8	8
s210	epo	post	17	f	55	4.6	1.2	2
s210	epo	pre	17	f	55	4.8	0.8	1
s211	epo	pre	NA	NA	57	4.6	1.2	2
s212	epo	pre	16	f	57	4.2	1	3
s212	epo	post	16	f	57	4.2	0.6	4
s213	emo	pre	12	f	52	4.4	1.2	3
s213	emo	post	12	f	52	3.2	0.8	1
s214	emo	post	12	f	50	3.6	0.2	7
s214	emo	pre	12	f	50	3.6	0.2	7
s215	epo	NA	12	m	53	0	0	0
s216	emo	post	13	f	59	3.6	1.4	5
s216	emo	pre	13	f	59	3.8	1.4	6
s217	emo	NA	15	m	55	0	0	0
s218	emo	pre	14	f	50	3.8	0.6	4
s218	emo	post	14	f	50	2.8	1	10
s219	self	pre	16	f	51	3.4	0.6	8
s219	self	post	16	f	51	4	0.8	5
s22	epo	post	16	m	43	3.33333333333333	0.333333333333333	5
s22	epo	pre	16	m	43	4.5	0	1
s220	emo	post	15	m	44	2.5	0	5
s220	emo	pre	15	m	44	3	0.5	4
s221	self	pre	NA	NA	52	3.5	0.25	6
s222	emo	pre	15	f	51	4.4	2.4	3
s222	emo	post	15	f	51	4.6	1.6	2
s223	emo	post	17	f	55	4	0.25	4
s223	emo	pre	17	f	55	4.25	0	3
s224	epo	post	NA	f	36	4.5	2	2
s224	epo	pre	NA	f	36	4.25	1.25	3
s225	epo	post	15	m	45	3.2	1	2
s225	epo	pre	15	m	45	3.8	2	0
s226	self	post	16	f	38	5	0.25	0
s227	epo	post	17	m	53	3.6	1.2	7
s227	epo	pre	17	m	53	4.2	1.2	4
s228	epo	pre	14	f	50	2.4	1.4	16
s228	epo	post	14	f	50	3.2	1	9
s229	epo	pre	17	m	52	2.75	0	9
s23	epo	post	13	f	47	4.2	1.8	4
s23	epo	pre	13	f	47	1.25	0	0
s230	self	post	13	m	53	2.8	0	9
s230	self	pre	13	m	53	2.4	0	1
s231	emo	post	18	f	NA	3.75	1	3
s232	emo	post	15	f	53	4.8	0.4	1
s232	emo	pre	15	f	53	4.4	0.6	1
s233	NA	NA	NA	NA	55	0	0	0
s234	emo	pre	18	m	49	3.66666666666667	0	4
s234	emo	post	18	m	49	3	0.2	10
s235	epo	pre	NA	NA	51	3	1.8	9
s236	emo	post	15	m	50	1	0	20
s236	emo	pre	15	m	50	2.75	0	9
s237	epo	post	14	f	58	4	0.4	0
s237	epo	pre	14	f	58	4.8	1.4	1
s238	self	post	NA	NA	41	2.4	0.6	13
s238	self	pre	NA	NA	41	2.2	0.2	14
s239	epo	post	15	m	51	2.8	0.2	11
s239	epo	pre	15	m	51	2.2	1.8	13
s24	self	post	14	f	48	3.4	1.4	8
s24	self	pre	14	f	48	1.8	0.8	3
s240	self	post	16	f	55	3.6	1.4	8
s240	self	pre	16	f	55	4.4	1.6	3
s241	emo	post	14	f	55	2.4	0.6	13
s241	emo	pre	14	f	55	4.2	0.2	4
s242	epo	post	18	m	42	3.75	0.25	5
s242	epo	pre	18	m	42	4	1	5
s243	self	post	15	f	60	3.8	0	6
s243	self	pre	15	f	60	3.6	0.2	7
s244	epo	post	17	f	NA	3.8	0.2	6
s245	emo	NA	14	f	NA	0	0	0
s246	epo	post	17	m	53	1.8	1	14
s246	epo	pre	17	m	53	3.4	2.2	7
s247	epo	post	12	f	49	3	0	10
s247	epo	pre	12	f	49	3.6	0	7
s248	emo	post	NA	NA	NA	2.4	0	13
s248	emo	pre	NA	NA	NA	3.8	0.2	5
s249	emo	post	15	m	NA	4	1.5	2
s25	epo	pre	16	f	55	3.8	0.6	6
s25	epo	post	16	f	55	4.2	1.8	4
s250	epo	post	18	f	40	2	1	9
s250	epo	pre	18	f	40	2.2	0.8	13
s251	epo	pre	17	f	56	4.2	1.2	4
s251	epo	post	17	f	56	3.8	1.4	3
s252	epo	post	17	m	49	1	0.2	20
s252	epo	pre	17	m	49	2.4	0.4	13
s253	epo	pre	16	f	49	4	2	3
s253	epo	post	16	f	49	2.8	1.4	0
s254	emo	pre	16	f	48	3.4	0.4	8
s254	emo	post	16	f	48	2.8	0	2
s255	emo	post	14	m	40	3.5	2	3
s255	emo	pre	14	m	40	2.25	0.5	0
s256	emo	post	14	f	NA	4.4	0	3
s257	self	pre	15	f	56	4.4	0.8	2
s257	self	post	15	f	56	4	1	5
s258	emo	NA	15	m	41	0	0	0
s259	epo	pre	12	f	49	1.8	0	16
s259	epo	post	12	f	49	2.2	0.6	14
s26	emo	pre	13	f	43	3.66666666666667	1	1
s26	emo	post	13	f	43	1.6	1	10
s260	emo	pre	12	m	54	4.6	0.2	2
s261	epo	post	13	f	55	3.8	0.6	6
s261	epo	pre	13	f	55	4.2	0	4
s262	epo	post	15	f	46	4.2	0.4	4
s262	epo	pre	15	f	46	4.4	0.2	3
s263	emo	pre	14	m	50	3.5	1.25	1
s263	emo	post	14	m	50	2.8	0.6	1
s264	self	pre	17	m	54	4.8	1.8	1
s264	self	post	17	m	54	4.4	1.2	3
s265	epo	pre	12	f	55	4.2	0	4
s265	epo	post	12	f	55	2.8	1.8	7
s266	self	post	15	m	60	2.2	0.6	14
s266	self	pre	15	m	60	4.25	1	3
s267	epo	pre	13	m	47	1	0	1
s267	epo	post	13	m	47	2	0	7
s268	self	post	17	m	42	4.2	0.2	4
s268	self	pre	17	m	42	4.2	0.4	4
s269	epo	NA	13	f	53	0	0	0
s27	self	pre	13	m	51	3	0.6	10
s27	self	post	13	m	51	2.2	0.4	14
s270	self	post	15	m	54	2.2	1	1
s270	self	pre	15	m	54	4.2	1.6	0
s271	emo	post	15	f	47	1	0	20
s271	emo	pre	15	f	47	3.6	1	6
s272	epo	pre	15	m	48	4.5	2	0
s272	epo	post	15	m	48	3	0.333333333333333	4
s273	emo	pre	NA	NA	48	4	0.2	5
s274	epo	pre	14	m	48	2.2	0	14
s274	epo	post	14	m	48	2.8	0	11
s275	epo	post	16	f	58	0	0	0
s276	epo	pre	12	m	48	2.8	1	11
s276	epo	post	12	m	48	1.8	1.4	9
s277	epo	pre	15	f	59	3.4	0.8	8
s277	epo	post	15	f	59	3.4	1.6	8
s278	epo	post	16	f	51	3.66666666666667	0.333333333333333	4
s278	epo	pre	16	f	51	3.6	0.2	7
s279	epo	pre	16	f	55	2.8	0	11
s279	epo	post	16	f	55	2.8	0	11
s28	epo	post	17	f	NA	2.5	1.25	1
s280	epo	post	15	f	43	4.5	1	1
s280	epo	pre	15	f	43	0.5	0	0
s281	self	post	16	f	55	2.8	1	11
s281	self	pre	16	f	55	3.4	0.6	8
s282	epo	pre	16	f	57	3.5	1.5	1
s282	epo	post	16	f	57	1.5	0.75	0
s283	epo	post	14	m	39	4.6	0	0
s283	epo	pre	14	m	39	0.5	0.5	0
s284	epo	post	17	f	35	5	2	0
s284	epo	pre	17	f	35	4.8	0.6	1
s285	epo	NA	NA	NA	NA	0	0	0
s286	epo	pre	13	m	52	3	0.8	10
s286	epo	post	13	m	52	3	1	10
s287	epo	pre	18	f	52	3.8	0.4	8
s287	epo	post	18	f	52	0	0	0
s288	self	post	13	m	NA	2.6	2	4
s288	self	pre	13	m	NA	4.5	3	1
s289	epo	pre	12	f	58	3.8	0.2	6
s289	epo	post	12	f	58	3.8	0.8	7
s29	NA	NA	NA	NA	48	0	0	0
s290	epo	pre	15	m	58	3.2	0	9
s290	epo	post	15	m	58	3.4	0.4	8
s291	epo	pre	NA	NA	57	1.75	0.5	4
s292	self	pre	NA	NA	40	4.4	1.6	3
s293	epo	pre	NA	NA	36	4	0.4	5
s294	epo	pre	18	m	41	5	1	0
s294	epo	post	18	m	41	5	0.5	0
s295	emo	pre	12	m	57	4.4	2.4	3
s3	epo	post	19	f	NA	2.6	1.4	4
s30	epo	pre	14	m	45	1	0.5	0
s30	epo	post	14	m	45	1	0	1
s31	epo	pre	13	f	48	4.66666666666667	0.333333333333333	0
s31	epo	post	13	f	48	4.25	0.25	3
s32	emo	NA	NA	NA	NA	0	0	0
s33	emo	post	15	m	37	4.33333333333333	0.666666666666667	0
s33	emo	pre	15	m	37	4	1	1
s34	epo	post	14	m	51	2.6	0.8	12
s34	epo	pre	14	m	51	1.8	0.8	2
s35	NA	NA	NA	NA	NA	0	0	0
s36	epo	pre	12	f	55	3.4	0.6	8
s36	epo	post	12	f	55	2.2	0.2	13
s37	emo	NA	NA	NA	NA	0	0	0
s38	epo	post	16	m	46	3.8	1.6	1
s38	epo	pre	16	m	46	2	0.333333333333333	0
s39	emo	pre	NA	NA	62	3.6	1.8	7
s4	NA	pre	NA	NA	NA	3.4	0.8	8
s40	epo	post	15	f	NA	2.5	1.5	0
s41	self	pre	13	f	55	1.5	1	0
s41	self	post	13	f	55	3.2	1.8	3
s42	epo	pre	17	f	49	4.66666666666667	0	1
s42	epo	post	17	f	49	3.33333333333333	0	1
s43	epo	NA	NA	NA	50	0	0	0
s44	epo	pre	17	m	53	3.75	0.5	4
s44	epo	post	17	m	53	3.33333333333333	0	3
s45	epo	pre	14	f	50	3.2	1.4	9
s45	epo	post	14	f	50	3.8	0.8	6
s46	emo	NA	12	f	61	0	0	0
s47	epo	pre	16	m	49	2.2	1.4	13
s47	epo	post	16	m	49	3.6	1.6	6
s48	epo	pre	NA	NA	46	2	0.2	10
s49	epo	pre	14	f	52	3.6	2.2	3
s5	emo	NA	13	m	46	0	0	0
s50	epo	post	17	f	45	3.8	0	6
s50	epo	pre	17	f	45	4.6	0.6	2
s51	emo	post	14	f	39	3	0.5	8
s51	emo	pre	14	f	39	4	1.2	5
s52	self	pre	15	f	55	2.8	2	11
s52	self	post	15	f	55	2.4	1.8	9
s53	emo	post	15	m	NA	3.66666666666667	0.333333333333333	1
s54	epo	post	16	m	NA	3	0	10
s55	self	post	18	f	45	3.4	0	8
s55	self	pre	18	f	45	3.4	0	8
s56	emo	post	14	f	59	3.6	0.4	6
s56	emo	pre	14	f	59	4	0	5
s57	self	post	18	m	NA	3.25	2.5	1
s58	epo	post	17	m	41	3.6	0.4	6
s58	epo	pre	17	m	41	4.6	1	0
s59	self	post	14	m	42	3.2	0.2	8
s59	self	pre	14	m	42	2	0	15
s6	emo	pre	15	m	46	4	0.666666666666667	3
s6	emo	post	15	m	46	3.66666666666667	1.66666666666667	1
s60	emo	pre	NA	NA	56	3.8	0	4
s61	self	pre	NA	NA	49	4.2	1.6	4
s62	epo	post	16	f	44	4.25	0.5	3
s62	epo	pre	16	f	44	4.4	0.8	2
s63	emo	pre	NA	NA	46	3.6	0.2	7
s64	epo	post	17	m	47	4	0.8	5
s64	epo	pre	17	m	47	4.25	0.25	3
s65	self	post	17	m	52	3	0.8	10
s65	self	pre	17	m	52	2.8	1.4	11
s66	self	post	16	f	NA	4.4	0.8	3
s66	self	pre	16	f	NA	4.8	0.2	1
s67	NA	pre	NA	NA	58	4.25	0.25	0
s68	self	pre	NA	NA	58	3.8	1	5
s69	epo	NA	17	m	NA	0	0	0
s7	epo	pre	NA	NA	48	4.2	0	4
s70	self	post	17	f	53	4.5	1.25	2
s71	emo	pre	13	f	51	3.2	1.6	9
s71	emo	post	13	f	51	2.4	1	12
s72	epo	post	16	f	54	4	0.6	5
s72	epo	pre	16	f	54	4.4	0.8	3
s73	emo	pre	15	m	43	4	1.4	6
s73	emo	post	15	m	43	2.2	1.8	1
s74	epo	pre	15	f	53	3	0.166666666666667	5
s74	epo	post	15	f	53	3.8	1.6	6
s75	emo	post	15	f	60	2.2	0.6	9
s75	emo	pre	15	f	60	2	0	5
s76	self	pre	17	f	56	4.4	0.8	3
s77	epo	post	16	m	38	5	0.8	0
s77	epo	pre	16	m	38	5.2	0.6	0
s78	NA	NA	NA	NA	NA	0	0	0
s79	self	NA	NA	NA	NA	0	0	0
s8	emo	pre	13	m	55	1.2	0.6	5
s8	emo	post	13	m	55	2	1.4	3
s80	emo	NA	15	m	42	0	0	0
s81	NA	pre	NA	NA	55	2.6	1	12
s82	epo	post	16	f	55	4	1.2	5
s82	epo	pre	16	f	55	2.8	1.4	9
s83	epo	pre	15	f	40	3.4	0.8	8
s83	epo	post	15	f	40	2.4	0.8	13
s84	emo	post	12	m	NA	2.8	1	11
s84	emo	pre	12	m	NA	3.6	1.6	7
s85	self	post	16	f	50	4.4	0.6	2
s85	self	pre	16	f	50	4.2	1	4
s86	epo	pre	15	m	46	3	1.4	9
s86	epo	post	15	m	46	2	1.2	12
s87	epo	post	12	f	NA	2.2	1.2	14
s87	epo	pre	12	f	NA	3.4	0.2	8
s88	emo	pre	12	f	49	3.4	0.8	8
s88	emo	post	12	f	49	3.2	0.4	6
s89	self	post	13	m	55	2.8	0.2	11
s89	self	pre	13	m	55	4.2	0.4	4
s9	epo	post	17	m	50	2.6	1	9
s9	epo	pre	17	m	50	2.8	1	5
s90	epo	post	17	f	48	2.4	0.2	8
s90	epo	pre	17	f	48	2.4	0.4	11
s91	epo	pre	15	m	34	3.8	0.6	6
s91	epo	post	15	m	34	4	0.8	5
s92	emo	NA	13	m	60	0	0	0
s93	emo	pre	16	m	49	3.5	0.25	6
s93	emo	post	16	m	49	4.4	1.2	2
s94	self	pre	16	f	45	3.4	1.2	8
s94	self	post	16	f	45	4	1.4	5
s95	epo	pre	15	f	62	3.25	0.25	7
s95	epo	post	15	f	62	2.5	0	10
s96	epo	post	15	f	55	4	2.2	5
s96	epo	pre	15	f	55	4	1.6	5
s97	emo	pre	17	m	50	1.6	1	4
s97	emo	post	17	m	50	3.2	0.2	8
s98	self	pre	16	f	54	4.2	0.6	4
s98	self	post	16	f	54	3.6	0.2	7
s99	epo	NA	NA	NA	NA	0	0	0
