# Supplementary material for: Designing Visual-Arts Education Programs for Transfer Effects: Development and Experimental Evaluation of (Digital) Drawing Courses in the Art Museum Designed to Promote Adolescents’ Socio-Emotional Skills
Source: Front Psychol. 2021 Jan 18;11:603984. doi: 10.3389/fpsyg.2020.603984 (PMC7848093; doi:10.3389/fpsyg.2020.603984)
Supplement: Supplementary file 1 [file Data_Sheet_1.ZIP › Supplements/analysis/data/frontiers_data_sozdem_kastner.csv]

id	course	study	school	age	sex	hand	glasses	tongue	tongue_open_response	tongue_mother	tongue_mother_or	tongue_father	tongue_father_or	migratory_background	grade_mother	grade_father	job_mother	job_mother_category	job_father	job_father_category	books	tablet_use	class	art_in_school	art_mark	drawing_skills	drawing_hobby	photography_hobby	art_exhibition	art_interest	art_knowledge_self	art_exchange	art_knowledge	art_style	art_understand	art_compare	art_same_epoch	art_history	art_news	art_communication	art_info	art_life	art_content	portrait_draw	photography
s1	emo	1	Gymnasium	NA	NA	NA	NA	NA	NA	NA	NA	NA	NA	NA	NA	NA	NA	NA	NA	NA	NA	NA	NA	NA	NA	NA	NA	NA	NA	NA	NA	NA	NA	NA	NA	NA	NA	NA	NA	NA	NA	NA	NA	NA	NA
s2	epo	2	Gesamtschule	15	f	rechts	ja	andere	Kurdisch	andere	Kurdisch	andere	Kurdisch	beide Eltern mit Migrationshintergrund	NA	NA	Hausfrau	Heimarbeit	Taxifahrer	Dienstleistung	>100	nie	10	Nebenfach	gut	befriedigend	haeufig	selten oder nie	nie	mittelmaessig	mittelmaessig	eher nicht	eher nicht	weder noch	eher nicht	weder noch	eher nicht	eher nicht	eher nicht	eher nicht	eher nicht	eher nicht	eher nicht	ja	Portraets/Menschen
s3	epo	2	Gymnasium	19	f	rechts	nein	andere	Arabisch	andere	Arabisch	andere	Arabisch	beide Eltern mit Migrationshintergrund	Abitur	Abitur	Lehrerin	Bildung	Offizier	Öffentlicher Dienst	>100	taeglich	11	Nebenfach	gut	befriedigend	haeufig	immer	1 bis 3 mal	mittelmaessig	mittelmaessig	weder noch	eher nicht	eher nicht	eher nicht	weder noch	eher nicht	eher nicht	weder noch	weder noch	weder noch	weder noch	weder noch	ja	Landschaft/Natur
s4	NA	1	Gesamtschule	NA	NA	NA	NA	NA	NA	NA	NA	NA	NA	NA	NA	NA	NA	NA	NA	NA	NA	NA	NA	NA	NA	NA	NA	NA	NA	NA	NA	NA	NA	NA	NA	NA	NA	NA	NA	NA	NA	NA	NA	NA	NA
s5	emo	1	Realschule	13	m	rechts	ja	andere	Vietnamesisch	andere	Vietnamesisch	andere	Vietnamesisch	beide Eltern mit Migrationshintergrund	Hochschulabschluss	NA	Nageldesignerin	Kosmetik	Koch	Gastronomie	50-100	taeglich	7	Nebenfach	ausreichend	mangelhaft	selten oder nie	selten oder nie	nie	sehr gering	sehr gering	weder noch	eher nicht	weder noch	eher nicht	weder noch	weder noch	weder noch	weder noch	weder noch	weder noch	weder noch	weder noch	ja	Landschaft/Natur
s6	emo	1	Gymnasium	15	m	rechts	ja	andere	Paschtunisch	andere	Persisch	andere	Persisch	beide Eltern mit Migrationshintergrund	NA	Abitur	Hausfrau	Heimarbeit	Polizist	Öffentlicher Dienst	0-20	nie	9	Nebenfach	sehr gut	gut	haeufig	manchmal	1 bis 3 mal	mittelmaessig	mittelmaessig	weder noch	eher nicht	weder noch	weder noch	weder noch	weder noch	weder noch	eher nicht	weder noch	eher nicht	eher ja	weder noch	nein	Staedte/urbane Kunst
s7	epo	2	Gymnasium	NA	NA	NA	NA	NA	NA	NA	NA	NA	NA	NA	NA	NA	NA	NA	NA	NA	NA	NA	NA	NA	NA	NA	NA	NA	NA	NA	NA	NA	NA	NA	NA	NA	NA	NA	NA	NA	NA	NA	NA	NA	NA
s8	emo	1	Realschule	13	m	rechts	nein	andere	Polnisch	andere	Polnisch	andere	Polnisch	beide Eltern mit Migrationshintergrund	Abitur	Realschulabschluss	Bürokauffrau	Verwaltung	Betriebsrat	Industrie	20-50	nie	7	Nebenfach	sehr gut	gut	haeufig	selten oder nie	1 bis 3 mal	hoch	hoch	weder noch	weder noch	weder noch	weder noch	weder noch	weder noch	weder noch	weder noch	weder noch	weder noch	weder noch	weder noch	ja	Tiere
s9	epo	1	Gesamtschule	17	m	rechts	nein	deutsch	NA	deutsch	NA	deutsch	NA	kein Migrationshintergrund	Abitur	Abitur	Managerin	Management	Immobilienkaufmann	Immobilien	0-20	taeglich	9	Nebenfach	sehr gut	sehr gut	haeufig	immer	nie	sehr gering	sehr gering	ueberhaupt nicht	ueberhaupt nicht	ueberhaupt nicht	ueberhaupt nicht	ueberhaupt nicht	ueberhaupt nicht	ueberhaupt nicht	ueberhaupt nicht	ueberhaupt nicht	ueberhaupt nicht	ueberhaupt nicht	ueberhaupt nicht	ja	abstrakte Kunst
s10	epo	2	Realschule	15	f	rechts	nein	andere	Kurdisch	andere	Kurdisch	andere	Kurdisch	beide Eltern mit Migrationshintergrund	NA	NA	Köchin	Gastronomie	Bäcker	Gastronomie	0-20	1-2 mal die Woche	8	Nebenfach	gut	ausreichend	selten oder nie	immer	nie	sehr gering	sehr hoch	sehr	ueberhaupt nicht	eher ja	eher nicht	eher ja	eher ja	weder noch	ueberhaupt nicht	eher nicht	weder noch	eher nicht	eher ja	nein	abstrakte Kunst
s11	emo	1	Gesamtschule	17	f	rechts	ja	andere	Polnisch	andere	Polnisch	andere	Polnisch	beide Eltern mit Migrationshintergrund	Abitur	NA	Haushälterin	Dienstleistung	Arbeiter	Industrie	20-50	taeglich	11	Hauptfach	gut	sehr gut	haeufig	selten oder nie	1 bis 3 mal	hoch	mittelmaessig	eher ja	ueberhaupt nicht	eher ja	weder noch	eher nicht	ueberhaupt nicht	eher ja	eher nicht	weder noch	eher nicht	weder noch	weder noch	ja	Tiere
s12	emo	1	Gesamtschule	15	m	rechts	nein	deutsch	NA	deutsch	NA	deutsch	NA	kein Migrationshintergrund	Abitur	Abitur	Ärztin	Gesundheitssektor	Privatinvestor	Finanzwesen	20-50	taeglich	9	Nebenfach	ausreichend	befriedigend	selten oder nie	immer	1 bis 3 mal	gering	gering	eher ja	eher ja	eher ja	eher ja	eher ja	eher ja	weder noch	weder noch	weder noch	weder noch	weder noch	weder noch	ja	Portraets/Menschen
s13	self	2	Gymnasium	16	f	rechts	ja	andere	Arabisch	andere	Arabisch	andere	Arabisch	beide Eltern mit Migrationshintergrund	Hochschulabschluss	Hochschulabschluss	Lehrerin	Bildung	Maschinenbauingenieur	Industrie	>100	3-4 mal die Woche	11	Nebenfach	sehr gut	gut	haeufig	immer	1 bis 3 mal	hoch	gering	eher nicht	ueberhaupt nicht	sehr	weder noch	ueberhaupt nicht	ueberhaupt nicht	sehr	eher nicht	ueberhaupt nicht	ueberhaupt nicht	weder noch	weder noch	ja	Portraets/Menschen
s14	epo	2	Gymnasium	17	m	rechts	ja	andere	Arabisch	andere	Arabisch	andere	Arabisch	beide Eltern mit Migrationshintergrund	NA	NA	Lehrerin	Bildung	Ingenieur	Industrie	50-100	1-2 mal die Woche	11	Nebenfach	sehr gut	gut	haeufig	haeufig	1 bis 3 mal	hoch	hoch	weder noch	weder noch	weder noch	weder noch	weder noch	weder noch	eher ja	eher nicht	weder noch	eher nicht	eher ja	sehr	ja	Tiere
s15	epo	1	Gymnasium	15	m	rechts	nein	deutsch	NA	andere	Persisch	deutsch	NA	ein Elternteil mit Migrationshintergrund	Abitur	Abitur	Ärztin	Gesundheitssektor	Ingenieur	Industrie	>100	3-4 mal die Woche	9	Nebenfach	befriedigend	mangelhaft	selten oder nie	manchmal	nie	sehr gering	sehr gering	ueberhaupt nicht	ueberhaupt nicht	ueberhaupt nicht	ueberhaupt nicht	ueberhaupt nicht	ueberhaupt nicht	ueberhaupt nicht	ueberhaupt nicht	ueberhaupt nicht	ueberhaupt nicht	ueberhaupt nicht	ueberhaupt nicht	ja	Landschaft/Natur
s16	self	2	Realschule	15	f	rechts	nein	andere	Polnisch	andere	Polnisch	andere	Polnisch	beide Eltern mit Migrationshintergrund	Abitur	Abitur	Sozialarbeiterin	Sozialarbeit	Fleischwarenverkäufer	Gastronomie	20-50	nie	8	Nebenfach	sehr gut	gut	manchmal	immer	1 bis 3 mal	gering	gering	eher ja	weder noch	eher nicht	eher nicht	weder noch	weder noch	ueberhaupt nicht	weder noch	ueberhaupt nicht	weder noch	weder noch	weder noch	ja	Staedte/urbane Kunst
s17	self	2	Gymnasium	17	f	rechts	nein	andere	Türkisch	andere	Türkisch	andere	Türkisch	beide Eltern mit Migrationshintergrund	Erweiterter Realschulabschluss	NA	Hausfrau	Heimarbeit	Logistiker	Industrie	50-100	taeglich	11	Nebenfach	sehr gut	gut	manchmal	manchmal	1 bis 3 mal	hoch	gering	eher nicht	ueberhaupt nicht	ueberhaupt nicht	eher nicht	ueberhaupt nicht	ueberhaupt nicht	weder noch	ueberhaupt nicht	eher nicht	ueberhaupt nicht	ueberhaupt nicht	eher nicht	ja	Landschaft/Natur
s18	emo	1	Gesamtschule	NA	NA	NA	NA	NA	NA	NA	NA	NA	NA	NA	NA	NA	NA	NA	NA	NA	NA	NA	NA	NA	NA	NA	NA	NA	NA	NA	NA	NA	NA	NA	NA	NA	NA	NA	NA	NA	NA	NA	NA	NA	NA
s19	self	2	Realschule	13	m	rechts	nein	deutsch	NA	deutsch	NA	deutsch	NA	kein Migrationshintergrund	Hauptschulabschluss	Hauptschulabschluss	NA	NA	Arbeiter	Industrie	>100	nie	8	Nebenfach	befriedigend	befriedigend	selten oder nie	manchmal	1 bis 3 mal	sehr gering	sehr gering	ueberhaupt nicht	ueberhaupt nicht	ueberhaupt nicht	ueberhaupt nicht	ueberhaupt nicht	ueberhaupt nicht	ueberhaupt nicht	ueberhaupt nicht	ueberhaupt nicht	ueberhaupt nicht	ueberhaupt nicht	ueberhaupt nicht	nein	abstrakte Kunst
s20	self	2	Gymnasium	16	f	rechts	nein	deutsch	NA	deutsch	NA	deutsch	NA	kein Migrationshintergrund	Abitur	Abitur	Lehrerin	Bildung	NA	NA	>100	taeglich	10	Nebenfach	sehr gut	sehr gut	haeufig	selten oder nie	mehr als 6 mal	hoch	hoch	eher ja	weder noch	eher ja	eher ja	sehr	weder noch	weder noch	eher nicht	eher nicht	eher nicht	eher ja	weder noch	ja	Landschaft/Natur
s21	self	2	Gymnasium	NA	NA	NA	NA	NA	NA	NA	NA	NA	NA	NA	NA	NA	NA	NA	NA	NA	NA	NA	NA	NA	NA	NA	NA	NA	NA	NA	NA	NA	NA	NA	NA	NA	NA	NA	NA	NA	NA	NA	NA	NA	NA
s22	epo	1	Gymnasium	16	m	rechts	ja	andere	Thai	andere	Thai	deutsch	NA	ein Elternteil mit Migrationshintergrund	Hochschulabschluss	Realschulabschluss	NA	NA	Bauleiter	Handwerk	0-20	nie	9	Nebenfach	befriedigend	ausreichend	selten oder nie	selten oder nie	nie	sehr gering	sehr gering	ueberhaupt nicht	eher nicht	ueberhaupt nicht	ueberhaupt nicht	ueberhaupt nicht	ueberhaupt nicht	eher nicht	eher ja	ueberhaupt nicht	ueberhaupt nicht	ueberhaupt nicht	ueberhaupt nicht	ja	Staedte/urbane Kunst
s23	epo	2	Realschule	13	f	rechts	nein	andere	Türkisch	andere	Türkisch	andere	Türkisch	beide Eltern mit Migrationshintergrund	Abitur	Hauptschulabschluss	Erzieherin	Bildung	Arbeiter	Industrie	50-100	5-6 mal die Woche	8	Nebenfach	sehr gut	sehr gut	immer	immer	nie	sehr hoch	hoch	eher ja	ueberhaupt nicht	weder noch	sehr	eher ja	sehr	weder noch	weder noch	weder noch	weder noch	eher ja	weder noch	nein	abstrakte Kunst
s24	self	2	Realschule	14	f	rechts	nein	andere	Türkisch	andere	Türkisch	andere	Türkisch	beide Eltern mit Migrationshintergrund	Abitur	Realschulabschluss	NA	NA	Security-Mitarbeiter	Dienstleistung	0-20	nie	8	Nebenfach	gut	gut	selten oder nie	manchmal	nie	sehr gering	sehr gering	ueberhaupt nicht	ueberhaupt nicht	ueberhaupt nicht	ueberhaupt nicht	ueberhaupt nicht	ueberhaupt nicht	ueberhaupt nicht	ueberhaupt nicht	ueberhaupt nicht	ueberhaupt nicht	ueberhaupt nicht	ueberhaupt nicht	nein	Tiere
s25	epo	2	Gymnasium	16	f	rechts	nein	andere	Türkisch	andere	Arabisch	andere	Türkisch	beide Eltern mit Migrationshintergrund	Berufsschulabschluss	NA	Schneiderin	Handwerk	Gastronom	Gastronomie	0-20	taeglich	11	Nebenfach	gut	gut	manchmal	haeufig	1 bis 3 mal	sehr hoch	hoch	weder noch	sehr	sehr	sehr	eher ja	eher ja	eher ja	eher ja	weder noch	eher nicht	ueberhaupt nicht	eher nicht	ja	abstrakte Kunst
s26	emo	1	Realschule	13	f	rechts	ja	andere	Kurdisch	andere	Kurdisch	andere	Kurdisch	beide Eltern mit Migrationshintergrund	Erweiterter Realschulabschluss	Erweiterter Realschulabschluss	NA	NA	NA	NA	0-20	nie	7	Nebenfach	befriedigend	ausreichend	selten oder nie	selten oder nie	1 bis 3 mal	sehr gering	mittelmaessig	ueberhaupt nicht	ueberhaupt nicht	ueberhaupt nicht	ueberhaupt nicht	ueberhaupt nicht	ueberhaupt nicht	ueberhaupt nicht	ueberhaupt nicht	ueberhaupt nicht	ueberhaupt nicht	ueberhaupt nicht	ueberhaupt nicht	nein	Portraets/Menschen
s27	self	2	Realschule	13	m	rechts	nein	deutsch	NA	andere	Polnisch	andere	Polnisch	beide Eltern mit Migrationshintergrund	Realschulabschluss	Realschulabschluss	Altenpflegerin	Gesundheitssektor	Arbeiter	Industrie	>100	taeglich	8	Nebenfach	gut	gut	haeufig	manchmal	1 bis 3 mal	mittelmaessig	gering	eher ja	eher nicht	eher nicht	eher ja	eher nicht	ueberhaupt nicht	eher ja	sehr	eher nicht	eher ja	eher ja	eher nicht	nein	Portraets/Menschen
s28	epo	2	Gymnasium	17	f	links	ja	andere	Türkisch	andere	Türkisch	andere	Türkisch	beide Eltern mit Migrationshintergrund	NA	NA	Selbstständig	Selbstständig	Busfahrer	Dienstleistung	0-20	3-4 mal die Woche	11	Nebenfach	gut	befriedigend	selten oder nie	manchmal	1 bis 3 mal	mittelmaessig	sehr gering	ueberhaupt nicht	ueberhaupt nicht	ueberhaupt nicht	ueberhaupt nicht	eher nicht	eher nicht	weder noch	eher nicht	ueberhaupt nicht	ueberhaupt nicht	eher nicht	weder noch	nein	abstrakte Kunst
s29	NA	2	Gymnasium	NA	NA	NA	NA	NA	NA	NA	NA	NA	NA	NA	NA	NA	NA	NA	NA	NA	NA	NA	NA	NA	NA	NA	NA	NA	NA	NA	NA	NA	NA	NA	NA	NA	NA	NA	NA	NA	NA	NA	NA	NA	NA
s30	epo	2	Realschule	14	m	rechts	ja	andere	NA	deutsch	NA	andere	NA	ein Elternteil mit Migrationshintergrund	NA	Abitur	NA	NA	Geschäftsführer	Management	50-100	5-6 mal die Woche	8	Hauptfach	ausreichend	gut	selten oder nie	immer	1 bis 3 mal	sehr gering	sehr gering	eher ja	ueberhaupt nicht	weder noch	weder noch	weder noch	weder noch	eher ja	eher ja	eher ja	eher ja	weder noch	eher ja	ja	abstrakte Kunst
s31	epo	1	Hauptschule	13	f	rechts	ja	deutsch	NA	deutsch	NA	deutsch	NA	kein Migrationshintergrund	NA	NA	Alltagsbegleiterin	Sozialarbeit	NA	NA	20-50	taeglich	7	Nebenfach	gut	sehr gut	immer	manchmal	nie	gering	mittelmaessig	ueberhaupt nicht	ueberhaupt nicht	ueberhaupt nicht	ueberhaupt nicht	ueberhaupt nicht	ueberhaupt nicht	ueberhaupt nicht	ueberhaupt nicht	ueberhaupt nicht	ueberhaupt nicht	ueberhaupt nicht	ueberhaupt nicht	ja	Staedte/urbane Kunst
s32	emo	1	NA	NA	NA	NA	NA	NA	NA	NA	NA	NA	NA	NA	NA	NA	NA	NA	NA	NA	NA	NA	NA	NA	NA	NA	NA	NA	NA	NA	NA	NA	NA	NA	NA	NA	NA	NA	NA	NA	NA	NA	NA	NA	NA
s33	emo	1	Gesamtschule	15	m	rechts	ja	deutsch	NA	andere	Türkisch	deutsch	NA	ein Elternteil mit Migrationshintergrund	Realschulabschluss	Fachabitur	Hausfrau	Heimarbeit	Arbeiter	Industrie	50-100	1-2 mal die Woche	9	Nebenfach	befriedigend	gut	selten oder nie	manchmal	1 bis 3 mal	mittelmaessig	mittelmaessig	weder noch	weder noch	sehr	weder noch	weder noch	ueberhaupt nicht	eher ja	weder noch	weder noch	ueberhaupt nicht	weder noch	eher ja	ja	Landschaft/Natur
s34	epo	2	Realschule	14	m	rechts	nein	andere	Englisch	andere	Englisch	andere	Englisch	beide Eltern mit Migrationshintergrund	Realschulabschluss	Abitur	NA	Management	NA	NA	50-100	nie	8	Nebenfach	gut	befriedigend	selten oder nie	manchmal	1 bis 3 mal	hoch	hoch	eher ja	eher ja	eher ja	eher ja	eher ja	eher ja	eher ja	eher ja	eher ja	eher ja	eher ja	eher ja	ja	Staedte/urbane Kunst
s35	NA	1	Realschule	NA	NA	NA	NA	NA	NA	NA	NA	NA	NA	NA	NA	NA	NA	NA	NA	NA	NA	NA	NA	NA	NA	NA	NA	NA	NA	NA	NA	NA	NA	NA	NA	NA	NA	NA	NA	NA	NA	NA	NA	NA	NA
s36	epo	1	Hauptschule	12	f	rechts	nein	deutsch	NA	deutsch	NA	deutsch	NA	kein Migrationshintergrund	NA	NA	Putzfrau	Handwerk	Arbeitslos	Arbeitslos	0-20	taeglich	7	Nebenfach	befriedigend	mangelhaft	selten oder nie	selten oder nie	1 bis 3 mal	mittelmaessig	mittelmaessig	ueberhaupt nicht	ueberhaupt nicht	ueberhaupt nicht	ueberhaupt nicht	ueberhaupt nicht	ueberhaupt nicht	ueberhaupt nicht	ueberhaupt nicht	ueberhaupt nicht	ueberhaupt nicht	eher nicht	weder noch	nein	Portraets/Menschen
s37	emo	1	Realschule	NA	NA	NA	NA	NA	NA	NA	NA	NA	NA	NA	NA	NA	NA	NA	NA	NA	NA	NA	NA	NA	NA	NA	NA	NA	NA	NA	NA	NA	NA	NA	NA	NA	NA	NA	NA	NA	NA	NA	NA	NA	NA
s38	epo	2	Gesamtschule	16	m	rechts	nein	deutsch	NA	deutsch	NA	deutsch	NA	kein Migrationshintergrund	Abitur	Abitur	Lehrerin	Bildung	Architekt	Architektur	20-50	taeglich	11	Hauptfach	gut	befriedigend	manchmal	haeufig	nie	mittelmaessig	mittelmaessig	eher nicht	eher nicht	weder noch	eher nicht	eher nicht	eher nicht	eher nicht	eher nicht	ueberhaupt nicht	ueberhaupt nicht	weder noch	eher nicht	ja	Landschaft/Natur
s39	emo	1	Gymnasium	NA	NA	NA	NA	NA	NA	NA	NA	NA	NA	NA	NA	NA	NA	NA	NA	NA	NA	NA	NA	NA	NA	NA	NA	NA	NA	NA	NA	NA	NA	NA	NA	NA	NA	NA	NA	NA	NA	NA	NA	NA	NA
s40	epo	1	Realschule	15	f	rechts	ja	deutsch	NA	deutsch	NA	deutsch	NA	kein Migrationshintergrund	Hauptschulabschluss	Realschulabschluss	NA	NA	NA	NA	20-50	taeglich	7	Nebenfach	sehr gut	gut	manchmal	haeufig	1 bis 3 mal	mittelmaessig	sehr gering	ueberhaupt nicht	ueberhaupt nicht	weder noch	eher nicht	ueberhaupt nicht	ueberhaupt nicht	ueberhaupt nicht	eher nicht	ueberhaupt nicht	ueberhaupt nicht	weder noch	eher ja	nein	Tiere
s41	self	2	Realschule	13	f	rechts	ja	deutsch	NA	deutsch	NA	deutsch	NA	kein Migrationshintergrund	Abitur	Abitur	Sozialarbeiterin	Sozialarbeit	Sozialarbeiter	Sozialarbeit	50-100	3-4 mal die Woche	8	Nebenfach	sehr gut	sehr gut	haeufig	immer	1 bis 3 mal	mittelmaessig	sehr hoch	sehr	sehr	sehr	sehr	sehr	sehr	weder noch	weder noch	weder noch	weder noch	weder noch	weder noch	ja	Portraets/Menschen
s42	epo	2	Gesamtschule	17	f	rechts	nein	deutsch	NA	deutsch	NA	deutsch	NA	kein Migrationshintergrund	Realschule	Hauptschulabschluss	Verwaltungsfachangestellte	Verwaltung	Verwaltungsleiter	Verwaltung	>100	taeglich	11	Nebenfach	gut	ausreichend	selten oder nie	manchmal	1 bis 3 mal	gering	gering	ueberhaupt nicht	ueberhaupt nicht	ueberhaupt nicht	ueberhaupt nicht	ueberhaupt nicht	ueberhaupt nicht	ueberhaupt nicht	ueberhaupt nicht	ueberhaupt nicht	ueberhaupt nicht	ueberhaupt nicht	ueberhaupt nicht	nein	Staedte/urbane Kunst
s43	epo	1	Gesamtschule	NA	NA	NA	NA	NA	NA	NA	NA	NA	NA	NA	NA	NA	NA	NA	NA	NA	NA	NA	NA	NA	NA	NA	NA	NA	NA	NA	NA	NA	NA	NA	NA	NA	NA	NA	NA	NA	NA	NA	NA	NA	NA
s44	epo	2	Gymnasium	17	m	links	nein	andere	Türkisch	andere	Türkisch	andere	Türkisch	beide Eltern mit Migrationshintergrund	NA	NA	Hausfrau	Heimarbeit	Arbeiter	Industrie	0-20	3-4 mal die Woche	11	Nebenfach	befriedigend	gut	selten oder nie	manchmal	nie	mittelmaessig	mittelmaessig	ueberhaupt nicht	eher nicht	weder noch	weder noch	eher nicht	eher nicht	sehr	ueberhaupt nicht	ueberhaupt nicht	ueberhaupt nicht	ueberhaupt nicht	eher ja	nein	Staedte/urbane Kunst
s45	epo	1	Hauptschule	14	f	rechts	nein	andere	Deutsch	andere	Deutsch	andere	Polnisch	ein Elternteil mit Migrationshintergrund	NA	NA	Hausfrau	Heimarbeit	Möbeltransporter	Dienstleistung	0-20	taeglich	7	Nebenfach	ausreichend	ausreichend	haeufig	immer	nie	sehr gering	sehr gering	eher nicht	eher nicht	eher nicht	eher nicht	eher nicht	eher nicht	eher nicht	eher nicht	eher nicht	eher nicht	eher nicht	eher nicht	nein	Portraets/Menschen
s46	emo	1	Gymnasium	12	f	rechts	nein	deutsch	NA	andere	Indonesisch	deutsch	NA	ein Elternteil mit Migrationshintergrund	Abitur	Hauptschulabschluss	NA	NA	NA	NA	20-50	nie	7	Nebenfach	befriedigend	gut	haeufig	manchmal	nie	mittelmaessig	mittelmaessig	eher nicht	ueberhaupt nicht	ueberhaupt nicht	ueberhaupt nicht	ueberhaupt nicht	ueberhaupt nicht	ueberhaupt nicht	ueberhaupt nicht	ueberhaupt nicht	ueberhaupt nicht	eher nicht	ueberhaupt nicht	ja	Landschaft/Natur
s47	epo	2	Gesamtschule	16	m	rechts	nein	deutsch	NA	deutsch	NA	deutsch	NA	kein Migrationshintergrund	Hauptschulabschluss	Abitur	Einzelhandelskauffrau	Dienstleistung	IT-Manager	IT	20-50	taeglich	11	Nebenfach	befriedigend	befriedigend	manchmal	manchmal	1 bis 3 mal	gering	gering	ueberhaupt nicht	eher nicht	eher ja	ueberhaupt nicht	sehr	ueberhaupt nicht	weder noch	eher nicht	eher ja	eher nicht	eher nicht	sehr	ja	Portraets/Menschen
s48	epo	1	Gymnasium	NA	NA	NA	NA	NA	NA	NA	NA	NA	NA	NA	NA	NA	NA	NA	NA	NA	NA	NA	NA	NA	NA	NA	NA	NA	NA	NA	NA	NA	NA	NA	NA	NA	NA	NA	NA	NA	NA	NA	NA	NA	NA
s49	epo	1	Gymnasium	14	f	rechts	ja	deutsch	NA	deutsch	NA	deutsch	NA	kein Migrationshintergrund	Abitur	Abitur	Stadtplanerin	Architektur	Ingenieur	Industrie	>100	taeglich	9	Nebenfach	sehr gut	gut	immer	haeufig	1 bis 3 mal	hoch	mittelmaessig	eher ja	weder noch	eher ja	eher ja	eher nicht	eher nicht	eher ja	eher ja	eher ja	ueberhaupt nicht	eher ja	weder noch	ja	Portraets/Menschen
s50	epo	2	Gymnasium	17	f	links	nein	deutsch	NA	andere	NA	deutsch	NA	ein Elternteil mit Migrationshintergrund	Promotion	Hochschulabschluss	Ernährungswissenschaftlerin	Gesundheitssektor	NA	NA	>100	taeglich	11	Nebenfach	sehr gut	gut	manchmal	manchmal	1 bis 3 mal	gering	gering	eher nicht	eher nicht	weder noch	eher ja	eher ja	weder noch	eher ja	eher ja	eher nicht	eher nicht	ueberhaupt nicht	eher nicht	ja	Landschaft/Natur
s51	emo	1	Realschule	14	f	rechts	nein	deutsch	NA	andere	Italienisch	andere	Türkisch	beide Eltern mit Migrationshintergrund	Hauptschulabschluss	Hauptschulabschluss	Bäckerin	Gastronomie	Postbote	Dienstleistung	0-20	5-6 mal die Woche	7	Nebenfach	befriedigend	gut	manchmal	manchmal	1 bis 3 mal	mittelmaessig	gering	eher nicht	ueberhaupt nicht	ueberhaupt nicht	eher nicht	ueberhaupt nicht	ueberhaupt nicht	ueberhaupt nicht	ueberhaupt nicht	ueberhaupt nicht	ueberhaupt nicht	ueberhaupt nicht	eher nicht	ja	Tiere
s52	self	2	Gymnasium	15	f	rechts	nein	deutsch	NA	deutsch	NA	deutsch	NA	kein Migrationshintergrund	Abitur	Realschulabschluss	Bankkauffrau	Finanzsektor	Bankkaufmann	Finanzwesen	20-50	3-4 mal die Woche	10	Nebenfach	befriedigend	ausreichend	selten oder nie	manchmal	1 bis 3 mal	gering	gering	sehr	ueberhaupt nicht	weder noch	eher nicht	eher nicht	ueberhaupt nicht	eher nicht	ueberhaupt nicht	eher nicht	ueberhaupt nicht	eher nicht	weder noch	ja	Landschaft/Natur
s53	emo	1	Gesamtschule	15	m	rechts	nein	andere	Polnisch	andere	Polnisch	andere	Polnisch	beide Eltern mit Migrationshintergrund	NA	NA	Lehrerin	Bildung	Tischler	Handwerk	>100	nie	9	Hauptfach	befriedigend	gut	haeufig	haeufig	nie	gering	gering	eher nicht	eher nicht	eher nicht	eher nicht	eher nicht	eher nicht	eher nicht	eher nicht	eher nicht	eher nicht	eher nicht	eher nicht	nein	Landschaft/Natur
s54	epo	1	Gymnasium	16	m	rechts	nein	deutsch	NA	deutsch	NA	deutsch	NA	kein Migrationshintergrund	Abitur	Abitur	Bauingenieurin	Architektur	Hardwaredesigner	IT	>100	taeglich	9	Nebenfach	befriedigend	befriedigend	selten oder nie	haeufig	mehr als 6 mal	mittelmaessig	mittelmaessig	weder noch	weder noch	eher nicht	eher nicht	eher nicht	ueberhaupt nicht	eher nicht	eher nicht	eher nicht	eher nicht	eher nicht	eher nicht	ja	Staedte/urbane Kunst
s55	self	2	Gymnasium	18	f	rechts	ja	deutsch	NA	deutsch	NA	deutsch	NA	kein Migrationshintergrund	Realschulabschluss	Realschulabschluss	Bankkauffrau	Finanzsektor	Industriekaufmann	Industrie	20-50	nie	11	Nebenfach	gut	befriedigend	selten oder nie	selten oder nie	nie	gering	sehr gering	ueberhaupt nicht	ueberhaupt nicht	ueberhaupt nicht	ueberhaupt nicht	ueberhaupt nicht	ueberhaupt nicht	ueberhaupt nicht	ueberhaupt nicht	ueberhaupt nicht	ueberhaupt nicht	ueberhaupt nicht	ueberhaupt nicht	nein	Portraets/Menschen
s56	emo	1	Gymnasium	14	f	rechts	ja	deutsch	NA	deutsch	NA	deutsch	NA	kein Migrationshintergrund	Berufsschulabschluss	Hochschulabschluss	Bürokauffrau	Verwaltung	Ingenieur	Industrie	>100	taeglich	9	Nebenfach	sehr gut	gut	manchmal	selten oder nie	3 bis 6 mal	mittelmaessig	mittelmaessig	eher ja	eher nicht	weder noch	ueberhaupt nicht	eher nicht	sehr	ueberhaupt nicht	weder noch	ueberhaupt nicht	ueberhaupt nicht	ueberhaupt nicht	ueberhaupt nicht	ja	Landschaft/Natur
s57	self	2	Gymnasium	18	m	links	nein	deutsch	NA	deutsch	NA	deutsch	NA	kein Migrationshintergrund	Realschulabschluss	Abitur	Zahnarzthelferin	Gesundheitssektor	Verleger	Dienstleistung	>100	1-2 mal die Woche	11	Nebenfach	gut	ausreichend	manchmal	manchmal	1 bis 3 mal	mittelmaessig	mittelmaessig	eher nicht	weder noch	eher nicht	eher ja	weder noch	eher nicht	eher nicht	ueberhaupt nicht	ueberhaupt nicht	ueberhaupt nicht	ueberhaupt nicht	eher ja	nein	Landschaft/Natur
s58	epo	2	Gymnasium	17	m	rechts	ja	deutsch	NA	deutsch	NA	deutsch	NA	kein Migrationshintergrund	Abitur	Abitur	Beamtin	Öffentlicher Dienst	Beamte	Öffentlicher Dienst	50-100	nie	7	Hauptfach	gut	ausreichend	manchmal	manchmal	1 bis 3 mal	gering	mittelmaessig	eher nicht	eher nicht	eher nicht	weder noch	weder noch	eher nicht	eher nicht	weder noch	eher nicht	weder noch	eher nicht	eher nicht	ja	Tiere
s59	self	2	Realschule	14	m	links	nein	andere	Kurdisch	andere	Kurdisch	andere	Kurdisch	beide Eltern mit Migrationshintergrund	Realschulabschluss	Abitur	Gärtnerin	Handwerk	Selbstständig	Selbstständig	0-20	nie	8	Nebenfach	befriedigend	mangelhaft	selten oder nie	manchmal	1 bis 3 mal	sehr gering	sehr gering	ueberhaupt nicht	sehr	sehr	ueberhaupt nicht	ueberhaupt nicht	sehr	ueberhaupt nicht	ueberhaupt nicht	ueberhaupt nicht	ueberhaupt nicht	ueberhaupt nicht	ueberhaupt nicht	nein	Tiere
s60	emo	1	Gesamtschule	NA	NA	NA	NA	NA	NA	NA	NA	NA	NA	NA	NA	NA	NA	NA	NA	NA	NA	NA	NA	NA	NA	NA	NA	NA	NA	NA	NA	NA	NA	NA	NA	NA	NA	NA	NA	NA	NA	NA	NA	NA	NA
s61	self	2	Gymnasium	NA	NA	NA	NA	NA	NA	NA	NA	NA	NA	NA	NA	NA	NA	NA	NA	NA	NA	NA	NA	NA	NA	NA	NA	NA	NA	NA	NA	NA	NA	NA	NA	NA	NA	NA	NA	NA	NA	NA	NA	NA	NA
s62	epo	2	Gesamtschule	16	f	rechts	nein	deutsch	NA	deutsch	NA	deutsch	NA	kein Migrationshintergrund	Abitur	Realschulabschluss	NA	NA	NA	NA	>100	nie	10	Nebenfach	gut	gut	manchmal	manchmal	nie	mittelmaessig	mittelmaessig	weder noch	weder noch	weder noch	weder noch	weder noch	weder noch	weder noch	weder noch	weder noch	weder noch	weder noch	weder noch	nein	Tiere
s63	emo	1	Hauptschule	NA	NA	NA	NA	NA	NA	NA	NA	NA	NA	NA	NA	NA	NA	NA	NA	NA	NA	NA	NA	NA	NA	NA	NA	NA	NA	NA	NA	NA	NA	NA	NA	NA	NA	NA	NA	NA	NA	NA	NA	NA	NA
s64	epo	1	Gesamtschule	17	m	rechts	ja	deutsch	NA	deutsch	NA	deutsch	NA	kein Migrationshintergrund	Abitur	Abitur	Teilzeitarbeiter	Industrie	NA	NA	>100	taeglich	11	Nebenfach	befriedigend	sehr gut	manchmal	selten oder nie	nie	mittelmaessig	gering	ueberhaupt nicht	eher nicht	weder noch	eher nicht	ueberhaupt nicht	eher nicht	ueberhaupt nicht	ueberhaupt nicht	ueberhaupt nicht	ueberhaupt nicht	ueberhaupt nicht	ueberhaupt nicht	ja	Portraets/Menschen
s65	self	2	Gesamtschule	17	m	rechts	nein	deutsch	NA	deutsch	NA	deutsch	NA	kein Migrationshintergrund	Realschulabschluss	Realschulabschluss	Lektorin	Dienstleistung	Grafikdesigner	IT	50-100	taeglich	11	Nebenfach	gut	befriedigend	manchmal	selten oder nie	1 bis 3 mal	gering	sehr gering	ueberhaupt nicht	ueberhaupt nicht	ueberhaupt nicht	ueberhaupt nicht	ueberhaupt nicht	ueberhaupt nicht	ueberhaupt nicht	eher nicht	eher nicht	ueberhaupt nicht	ueberhaupt nicht	eher nicht	ja	Tiere
s66	self	2	Gesamtschule	16	f	rechts	nein	andere	Kurdisch	andere	Kurdisch	andere	Kurdisch	beide Eltern mit Migrationshintergrund	Hochschulabschluss	Hochschulabschluss	Lehrerin	Bildung	Apotheker	Gesundheitssektor	50-100	3-4 mal die Woche	10	Nebenfach	gut	gut	manchmal	manchmal	nie	mittelmaessig	mittelmaessig	ueberhaupt nicht	weder noch	eher nicht	eher ja	weder noch	weder noch	weder noch	weder noch	weder noch	eher ja	eher ja	weder noch	nein	Landschaft/Natur
s67	NA	2	NA	NA	NA	NA	NA	NA	NA	NA	NA	NA	NA	NA	NA	NA	NA	NA	NA	NA	NA	NA	NA	NA	NA	NA	NA	NA	NA	NA	NA	NA	NA	NA	NA	NA	NA	NA	NA	NA	NA	NA	NA	NA	NA
s68	self	2	Gymnasium	NA	NA	NA	NA	NA	NA	NA	NA	NA	NA	NA	NA	NA	NA	NA	NA	NA	NA	NA	NA	NA	NA	NA	NA	NA	NA	NA	NA	NA	NA	NA	NA	NA	NA	NA	NA	NA	NA	NA	NA	NA	NA
s69	epo	2	NA	17	m	rechts	nein	deutsch	NA	deutsch	NA	deutsch	NA	kein Migrationshintergrund	Abitur	Abitur	Versicherungskauffrau	Dienstleistung	IT-Manager	IT	>100	1-2 mal die Woche	11	Nebenfach	gut	befriedigend	manchmal	haeufig	3 bis 6 mal	mittelmaessig	gering	eher nicht	eher nicht	eher nicht	eher nicht	eher nicht	eher nicht	weder noch	ueberhaupt nicht	ueberhaupt nicht	eher nicht	weder noch	eher nicht	ja	Staedte/urbane Kunst
s70	self	2	Gymnasium	17	f	rechts	nein	andere	Türkisch	andere	Türkisch	andere	Türkisch	beide Eltern mit Migrationshintergrund	NA	Fachabitur	NA	NA	Industriemeister	Industrie	>100	5-6 mal die Woche	11	Nebenfach	gut	befriedigend	manchmal	haeufig	1 bis 3 mal	mittelmaessig	gering	ueberhaupt nicht	eher nicht	eher nicht	weder noch	ueberhaupt nicht	ueberhaupt nicht	weder noch	eher nicht	ueberhaupt nicht	ueberhaupt nicht	eher nicht	eher nicht	ja	Portraets/Menschen
s71	emo	1	Hauptschule	13	f	rechts	ja	deutsch	NA	deutsch	NA	deutsch	NA	kein Migrationshintergrund	NA	NA	Diabetesberaterin	Gesundheitssektor	Metallarbeiter	Industrie	>100	taeglich	7	Nebenfach	sehr gut	sehr gut	manchmal	immer	1 bis 3 mal	mittelmaessig	mittelmaessig	weder noch	weder noch	weder noch	weder noch	weder noch	weder noch	weder noch	weder noch	weder noch	weder noch	weder noch	weder noch	ja	Staedte/urbane Kunst
s72	epo	2	Gymnasium	16	f	rechts	nein	deutsch	NA	deutsch	NA	deutsch	NA	kein Migrationshintergrund	Fachabitur	Abitur	Erzieherin	Bildung	Entwickler	Industrie	20-50	taeglich	10	Nebenfach	gut	befriedigend	immer	immer	1 bis 3 mal	hoch	mittelmaessig	weder noch	eher nicht	weder noch	eher ja	eher ja	eher ja	eher nicht	eher nicht	weder noch	weder noch	weder noch	eher ja	ja	Landschaft/Natur
s73	emo	1	Realschule	15	m	rechts	nein	deutsch	NA	deutsch	NA	deutsch	NA	kein Migrationshintergrund	Realschulabschluss	NA	Kellnerin	Gastronomie	NA	NA	20-50	nie	7	Nebenfach	sehr gut	sehr gut	immer	selten oder nie	1 bis 3 mal	sehr hoch	mittelmaessig	eher ja	ueberhaupt nicht	eher ja	weder noch	eher ja	ueberhaupt nicht	sehr	eher nicht	eher nicht	ueberhaupt nicht	sehr	eher ja	nein	Landschaft/Natur
s74	epo	1	Gesamtschule	15	f	rechts	nein	deutsch	NA	deutsch	NA	deutsch	NA	kein Migrationshintergrund	Realschulabschluss	Realschulabschluss	Beamtin	Öffentlicher Dienst	Monteur	Industrie	>100	1-2 mal die Woche	9	Nebenfach	gut	ausreichend	selten oder nie	haeufig	1 bis 3 mal	gering	gering	eher nicht	weder noch	eher nicht	ueberhaupt nicht	weder noch	weder noch	eher nicht	eher nicht	eher nicht	ueberhaupt nicht	eher nicht	ueberhaupt nicht	ja	Staedte/urbane Kunst
s75	emo	1	Gesamtschule	15	f	links	nein	deutsch	NA	deutsch	NA	andere	NA	ein Elternteil mit Migrationshintergrund	Abitur	NA	Bankkauffrau	Finanzsektor	Taxifahrer	Dienstleistung	>100	5-6 mal die Woche	9	Nebenfach	gut	mangelhaft	manchmal	immer	1 bis 3 mal	mittelmaessig	sehr gering	ueberhaupt nicht	ueberhaupt nicht	ueberhaupt nicht	ueberhaupt nicht	ueberhaupt nicht	ueberhaupt nicht	ueberhaupt nicht	ueberhaupt nicht	ueberhaupt nicht	ueberhaupt nicht	ueberhaupt nicht	ueberhaupt nicht	nein	Portraets/Menschen
s76	self	2	Gymnasium	17	f	rechts	nein	deutsch	NA	deutsch	NA	deutsch	NA	kein Migrationshintergrund	Abitur	Abitur	Ingenieurin	Industrie	Geschäftsführer	Management	50-100	1-2 mal die Woche	11	Nebenfach	gut	mangelhaft	selten oder nie	manchmal	1 bis 3 mal	mittelmaessig	sehr gering	ueberhaupt nicht	ueberhaupt nicht	eher nicht	ueberhaupt nicht	ueberhaupt nicht	ueberhaupt nicht	ueberhaupt nicht	eher nicht	ueberhaupt nicht	ueberhaupt nicht	ueberhaupt nicht	ueberhaupt nicht	ja	Portraets/Menschen
s77	epo	2	Gesamtschule	16	m	rechts	nein	deutsch	NA	deutsch	NA	deutsch	NA	kein Migrationshintergrund	Realschulabschluss	Realschulabschluss	Gastronomin	Gastronomie	NA	NA	0-20	nie	10	Nebenfach	ausreichend	befriedigend	selten oder nie	manchmal	nie	hoch	mittelmaessig	weder noch	eher ja	sehr	weder noch	weder noch	weder noch	eher ja	eher nicht	weder noch	ueberhaupt nicht	ueberhaupt nicht	weder noch	nein	Portraets/Menschen
s78	NA	2	Gymnasium	NA	NA	NA	NA	NA	NA	NA	NA	NA	NA	NA	NA	NA	NA	NA	NA	NA	NA	NA	NA	NA	NA	NA	NA	NA	NA	NA	NA	NA	NA	NA	NA	NA	NA	NA	NA	NA	NA	NA	NA	NA	NA
s79	self	2	Gymnasium	NA	NA	NA	NA	NA	NA	NA	NA	NA	NA	NA	NA	NA	NA	NA	NA	NA	NA	NA	NA	NA	NA	NA	NA	NA	NA	NA	NA	NA	NA	NA	NA	NA	NA	NA	NA	NA	NA	NA	NA	NA	NA
s80	emo	1	Gesamtschule	15	m	links	ja	deutsch	NA	deutsch	NA	deutsch	NA	kein Migrationshintergrund	Hauptschulabschluss	Hauptschulabschluss	Security-Mitarbeiterin	Dienstleistung	Security-Mitarbeiter	Dienstleistung	>100	taeglich	9	Nebenfach	befriedigend	gut	selten oder nie	haeufig	1 bis 3 mal	gering	gering	weder noch	eher nicht	eher nicht	eher nicht	weder noch	eher nicht	ueberhaupt nicht	ueberhaupt nicht	ueberhaupt nicht	ueberhaupt nicht	ueberhaupt nicht	ueberhaupt nicht	ja	Landschaft/Natur
s81	NA	2	Gesamtschule	NA	NA	NA	NA	NA	NA	NA	NA	NA	NA	NA	NA	NA	NA	NA	NA	NA	NA	NA	NA	NA	NA	NA	NA	NA	NA	NA	NA	NA	NA	NA	NA	NA	NA	NA	NA	NA	NA	NA	NA	NA	NA
s82	epo	1	Gymnasium	16	f	rechts	ja	deutsch	NA	deutsch	NA	deutsch	NA	kein Migrationshintergrund	Realschulabschluss	Realschulabschluss	Bürokauffrau	Verwaltung	Filialleiter	Management	>100	5-6 mal die Woche	9	Nebenfach	gut	befriedigend	manchmal	haeufig	1 bis 3 mal	gering	sehr gering	ueberhaupt nicht	ueberhaupt nicht	weder noch	weder noch	weder noch	ueberhaupt nicht	eher nicht	eher nicht	ueberhaupt nicht	eher nicht	ueberhaupt nicht	eher nicht	ja	Landschaft/Natur
s83	epo	2	Gesamtschule	15	f	rechts	ja	deutsch	NA	deutsch	NA	deutsch	NA	kein Migrationshintergrund	Realschulabschluss	Realschulabschluss	Einzelhandelskauffrau	Dienstleistung	Angestellter	Öffentlicher Dienst	20-50	1-2 mal die Woche	10	Nebenfach	sehr gut	befriedigend	selten oder nie	manchmal	1 bis 3 mal	gering	gering	ueberhaupt nicht	eher nicht	ueberhaupt nicht	eher nicht	ueberhaupt nicht	eher nicht	eher nicht	ueberhaupt nicht	ueberhaupt nicht	ueberhaupt nicht	ueberhaupt nicht	ueberhaupt nicht	ja	Portraets/Menschen
s84	emo	1	Gymnasium	12	m	rechts	ja	deutsch	NA	deutsch	NA	andere	Englisch	ein Elternteil mit Migrationshintergrund	Abitur	Abitur	Lehrerin	Bildung	Immobilienmakler	Immobilien	>100	nie	7	Nebenfach	ausreichend	ausreichend	selten oder nie	manchmal	1 bis 3 mal	sehr gering	sehr gering	ueberhaupt nicht	ueberhaupt nicht	ueberhaupt nicht	ueberhaupt nicht	ueberhaupt nicht	ueberhaupt nicht	eher nicht	ueberhaupt nicht	ueberhaupt nicht	ueberhaupt nicht	ueberhaupt nicht	ueberhaupt nicht	ja	Landschaft/Natur
s85	self	2	Gymnasium	16	f	rechts	nein	deutsch	NA	deutsch	NA	deutsch	NA	kein Migrationshintergrund	Abitur	Abitur	Lehrerin	Bildung	Arbeiter	Industrie	>100	nie	11	Nebenfach	befriedigend	befriedigend	selten oder nie	manchmal	nie	mittelmaessig	gering	ueberhaupt nicht	ueberhaupt nicht	weder noch	weder noch	eher nicht	eher nicht	weder noch	eher nicht	ueberhaupt nicht	ueberhaupt nicht	ueberhaupt nicht	ueberhaupt nicht	ja	Tiere
s86	epo	1	Gymnasium	15	m	rechts	ja	deutsch	NA	deutsch	NA	deutsch	NA	kein Migrationshintergrund	Realschulabschluss	Hauptschulabschluss	Altenpflegerin	Gesundheitssektor	Feuerwehrmann	Öffentlicher Dienst	20-50	3-4 mal die Woche	9	Nebenfach	befriedigend	ausreichend	selten oder nie	selten oder nie	1 bis 3 mal	sehr gering	sehr gering	ueberhaupt nicht	ueberhaupt nicht	ueberhaupt nicht	ueberhaupt nicht	ueberhaupt nicht	ueberhaupt nicht	ueberhaupt nicht	ueberhaupt nicht	ueberhaupt nicht	ueberhaupt nicht	ueberhaupt nicht	ueberhaupt nicht	ja	Portraets/Menschen
s87	epo	1	Gymnasium	12	f	rechts	nein	deutsch	NA	deutsch	NA	deutsch	NA	kein Migrationshintergrund	NA	NA	Bankkauffrau	Finanzsektor	Arbeiter	Industrie	0-20	1-2 mal die Woche	7	Hauptfach	sehr gut	gut	manchmal	haeufig	nie	mittelmaessig	mittelmaessig	ueberhaupt nicht	ueberhaupt nicht	ueberhaupt nicht	ueberhaupt nicht	ueberhaupt nicht	ueberhaupt nicht	ueberhaupt nicht	eher nicht	ueberhaupt nicht	ueberhaupt nicht	ueberhaupt nicht	ueberhaupt nicht	nein	Tiere
s88	emo	1	Gymnasium	12	f	rechts	nein	deutsch	NA	deutsch	NA	deutsch	NA	kein Migrationshintergrund	NA	NA	Bürokauffrau	Verwaltung	Arbeiter	Industrie	50-100	1-2 mal die Woche	7	Nebenfach	sehr gut	gut	manchmal	haeufig	1 bis 3 mal	mittelmaessig	gering	eher nicht	eher nicht	eher nicht	weder noch	eher nicht	ueberhaupt nicht	ueberhaupt nicht	ueberhaupt nicht	eher nicht	ueberhaupt nicht	eher nicht	eher nicht	ja	Tiere
s89	self	2	Realschule	13	m	rechts	nein	deutsch	NA	deutsch	NA	deutsch	NA	kein Migrationshintergrund	Realschulabschluss	Erweiterter Realschulabschluss	Krankenpflegerin	Gesundheitssektor	Maler	Handwerk	50-100	3-4 mal die Woche	11	Nebenfach	befriedigend	mangelhaft	manchmal	haeufig	1 bis 3 mal	sehr gering	sehr gering	ueberhaupt nicht	eher nicht	eher ja	eher ja	eher ja	eher nicht	ueberhaupt nicht	eher nicht	eher ja	eher ja	sehr	eher ja	ja	abstrakte Kunst
s90	epo	1	Gesamtschule	17	f	rechts	nein	deutsch	NA	deutsch	NA	deutsch	NA	kein Migrationshintergrund	Abitur	Realschulabschluss	Erzieherin	Bildung	Maler	Handwerk	20-50	taeglich	11	Nebenfach	befriedigend	befriedigend	manchmal	haeufig	1 bis 3 mal	mittelmaessig	mittelmaessig	weder noch	weder noch	weder noch	weder noch	weder noch	weder noch	weder noch	weder noch	weder noch	weder noch	weder noch	weder noch	ja	Portraets/Menschen
s91	epo	1	Gesamtschule	15	m	rechts	nein	deutsch	NA	deutsch	NA	deutsch	NA	kein Migrationshintergrund	Realschulabschluss	Realschulabschluss	Arzthelferin	Gesundheitssektor	Lakierermeister	Handwerk	0-20	1-2 mal die Woche	9	Nebenfach	befriedigend	ausreichend	selten oder nie	manchmal	nie	sehr gering	sehr gering	ueberhaupt nicht	ueberhaupt nicht	ueberhaupt nicht	ueberhaupt nicht	ueberhaupt nicht	ueberhaupt nicht	ueberhaupt nicht	ueberhaupt nicht	ueberhaupt nicht	ueberhaupt nicht	ueberhaupt nicht	ueberhaupt nicht	ja	Tiere
s92	emo	1	Gymnasium	13	m	rechts	ja	deutsch	NA	deutsch	NA	deutsch	NA	kein Migrationshintergrund	Realschulabschluss	Abitur	Arzthelferin	Gesundheitssektor	Geschäftsführer	Management	0-20	nie	7	Nebenfach	mangelhaft	mangelhaft	manchmal	manchmal	1 bis 3 mal	gering	gering	eher ja	weder noch	eher nicht	weder noch	eher ja	weder noch	eher nicht	weder noch	eher ja	weder noch	weder noch	eher ja	ja	Staedte/urbane Kunst
s93	emo	1	Gesamtschule	16	m	links	nein	deutsch	NA	deutsch	NA	deutsch	NA	kein Migrationshintergrund	Abitur	Abitur	Lehrerin	Bildung	Schulleiter	Bildung	>100	taeglich	11	Nebenfach	gut	ausreichend	selten oder nie	immer	1 bis 3 mal	sehr gering	sehr gering	ueberhaupt nicht	ueberhaupt nicht	ueberhaupt nicht	ueberhaupt nicht	ueberhaupt nicht	ueberhaupt nicht	ueberhaupt nicht	ueberhaupt nicht	ueberhaupt nicht	ueberhaupt nicht	ueberhaupt nicht	ueberhaupt nicht	ja	Landschaft/Natur
s94	self	2	Gymnasium	16	f	rechts	ja	deutsch	NA	andere	Kroatisch	andere	Dänisch	beide Eltern mit Migrationshintergrund	Abitur	Abitur	Bauzeichnerin	Handwerk	Physiotherapeut	Gesundheitssektor	>100	taeglich	11	Nebenfach	gut	gut	manchmal	haeufig	nie	gering	sehr gering	ueberhaupt nicht	ueberhaupt nicht	ueberhaupt nicht	ueberhaupt nicht	ueberhaupt nicht	ueberhaupt nicht	ueberhaupt nicht	ueberhaupt nicht	ueberhaupt nicht	ueberhaupt nicht	ueberhaupt nicht	ueberhaupt nicht	ja	Staedte/urbane Kunst
s95	epo	2	Gymnasium	15	f	rechts	nein	deutsch	NA	deutsch	NA	deutsch	NA	kein Migrationshintergrund	Realschulabschluss	Abitur	Versicherungskauffrau	Dienstleistung	Versicherungskaufmann	Dienstleistung	>100	1-2 mal die Woche	10	Nebenfach	sehr gut	gut	manchmal	haeufig	nie	mittelmaessig	mittelmaessig	eher nicht	ueberhaupt nicht	weder noch	weder noch	eher nicht	weder noch	weder noch	ueberhaupt nicht	eher nicht	ueberhaupt nicht	eher nicht	eher nicht	ja	Portraets/Menschen
s96	epo	1	Gymnasium	15	f	rechts	ja	deutsch	NA	deutsch	NA	deutsch	NA	kein Migrationshintergrund	Abitur	Hauptschulabschluss	Krankenpflegerin	Gesundheitssektor	NA	NA	0-20	nie	9	Nebenfach	gut	gut	selten oder nie	haeufig	nie	mittelmaessig	mittelmaessig	eher nicht	eher ja	weder noch	weder noch	weder noch	weder noch	eher nicht	ueberhaupt nicht	ueberhaupt nicht	ueberhaupt nicht	ueberhaupt nicht	ueberhaupt nicht	ja	Tiere
s97	emo	1	Gesamtschule	17	m	rechts	ja	deutsch	NA	deutsch	NA	deutsch	NA	kein Migrationshintergrund	Abitur	Hauptschulabschluss	Bürokauffrau	Verwaltung	Berufskraftfahrer	Dienstleistung	>100	taeglich	11	Nebenfach	gut	ausreichend	selten oder nie	manchmal	1 bis 3 mal	mittelmaessig	mittelmaessig	eher nicht	weder noch	weder noch	weder noch	eher ja	eher ja	sehr	weder noch	eher nicht	ueberhaupt nicht	ueberhaupt nicht	eher nicht	nein	Landschaft/Natur
s98	self	2	Gesamtschule	16	f	rechts	nein	deutsch	NA	deutsch	NA	deutsch	NA	kein Migrationshintergrund	Realschulabschluss	Abitur	Erzieherin	Bildung	Ingenieur	Industrie	>100	taeglich	11	Nebenfach	gut	befriedigend	selten oder nie	haeufig	nie	sehr gering	sehr gering	ueberhaupt nicht	ueberhaupt nicht	ueberhaupt nicht	ueberhaupt nicht	ueberhaupt nicht	ueberhaupt nicht	ueberhaupt nicht	ueberhaupt nicht	ueberhaupt nicht	ueberhaupt nicht	ueberhaupt nicht	eher nicht	nein	Staedte/urbane Kunst
s99	epo	1	NA	NA	NA	NA	NA	NA	NA	NA	NA	NA	NA	NA	NA	NA	NA	NA	NA	NA	NA	NA	NA	NA	NA	NA	NA	NA	NA	NA	NA	NA	NA	NA	NA	NA	NA	NA	NA	NA	NA	NA	NA	NA	NA
s100	epo	2	Gesamtschule	17	m	rechts	nein	deutsch	NA	deutsch	NA	deutsch	NA	kein Migrationshintergrund	Fachabitur	Abitur	Hausfrau	Heimarbeit	Chefarzt	Gesundheitssektor	50-100	taeglich	10	Nebenfach	befriedigend	ausreichend	selten oder nie	haeufig	1 bis 3 mal	mittelmaessig	gering	eher nicht	weder noch	eher nicht	weder noch	eher nicht	weder noch	weder noch	weder noch	eher nicht	weder noch	eher nicht	weder noch	nein	abstrakte Kunst
s101	emo	1	Gymnasium	14	m	rechts	ja	deutsch	NA	deutsch	NA	deutsch	NA	kein Migrationshintergrund	Abitur	Abitur	Biochemikerin	Industrie	Biochemiker	Industrie	>100	5-6 mal die Woche	9	Nebenfach	sehr gut	gut	selten oder nie	manchmal	1 bis 3 mal	sehr gering	gering	eher nicht	ueberhaupt nicht	ueberhaupt nicht	ueberhaupt nicht	ueberhaupt nicht	ueberhaupt nicht	ueberhaupt nicht	ueberhaupt nicht	ueberhaupt nicht	ueberhaupt nicht	ueberhaupt nicht	ueberhaupt nicht	ja	Tiere
s102	epo	1	Gymnasium	12	m	rechts	ja	deutsch	NA	deutsch	NA	deutsch	NA	kein Migrationshintergrund	NA	NA	Pastorin	Kirche	Hochschullehrer	Bildung	>100	1-2 mal die Woche	7	Nebenfach	gut	gut	manchmal	manchmal	1 bis 3 mal	mittelmaessig	mittelmaessig	weder noch	weder noch	weder noch	weder noch	weder noch	weder noch	sehr	weder noch	eher nicht	weder noch	weder noch	weder noch	nein	Landschaft/Natur
s103	epo	1	Gymnasium	12	f	links	ja	deutsch	NA	deutsch	NA	andere	Portugiesisch	ein Elternteil mit Migrationshintergrund	Abitur	Abitur	Tierärztin	Dienstleistung	Ingenieur	Industrie	>100	1-2 mal die Woche	7	Nebenfach	sehr gut	gut	manchmal	manchmal	mehr als 6 mal	hoch	mittelmaessig	eher ja	weder noch	weder noch	weder noch	weder noch	weder noch	eher ja	weder noch	weder noch	eher nicht	weder noch	eher ja	ja	Landschaft/Natur
s104	self	2	Gesamtschule	15	m	rechts	nein	deutsch	NA	deutsch	NA	deutsch	NA	kein Migrationshintergrund	Abitur	Abitur	Architektin	Architektur	Manager	Management	>100	taeglich	10	Nebenfach	gut	sehr gut	selten oder nie	immer	nie	sehr hoch	sehr hoch	ueberhaupt nicht	sehr	ueberhaupt nicht	sehr	sehr	sehr	sehr	sehr	sehr	sehr	sehr	sehr	ja	Landschaft/Natur
s105	epo	2	Gymnasium	18	f	rechts	ja	deutsch	NA	deutsch	NA	deutsch	NA	kein Migrationshintergrund	Abitur	Abitur	Lehrerin	Bildung	Projektleiter	Management	50-100	nie	11	Nebenfach	gut	befriedigend	selten oder nie	manchmal	1 bis 3 mal	gering	gering	eher nicht	ueberhaupt nicht	eher nicht	ueberhaupt nicht	eher nicht	eher nicht	eher nicht	ueberhaupt nicht	ueberhaupt nicht	eher nicht	ueberhaupt nicht	ueberhaupt nicht	ja	Landschaft/Natur
s106	epo	2	Gymnasium	17	m	rechts	nein	deutsch	NA	deutsch	NA	deutsch	NA	kein Migrationshintergrund	Realschulabschluss	Realschulabschluss	NA	NA	Manager	Management	>100	nie	11	Nebenfach	gut	ausreichend	selten oder nie	selten oder nie	1 bis 3 mal	mittelmaessig	mittelmaessig	eher nicht	weder noch	weder noch	eher ja	eher nicht	eher nicht	eher nicht	weder noch	eher nicht	ueberhaupt nicht	eher nicht	eher nicht	ja	Staedte/urbane Kunst
s107	emo	1	Hauptschule	13	f	rechts	nein	deutsch	NA	deutsch	NA	deutsch	NA	kein Migrationshintergrund	NA	NA	NA	NA	Angestellter	Öffentlicher Dienst	0-20	3-4 mal die Woche	7	Nebenfach	sehr gut	ausreichend	selten oder nie	manchmal	nie	sehr gering	sehr gering	eher nicht	eher nicht	eher nicht	eher nicht	eher nicht	eher nicht	eher nicht	eher nicht	eher nicht	eher nicht	eher nicht	eher nicht	ja	Tiere
s108	NA	2	NA	NA	NA	NA	NA	NA	NA	NA	NA	NA	NA	NA	NA	NA	NA	NA	NA	NA	NA	NA	NA	NA	NA	NA	NA	NA	NA	NA	NA	NA	NA	NA	NA	NA	NA	NA	NA	NA	NA	NA	NA	NA	NA
s109	emo	1	Gesamtschule	17	f	rechts	nein	deutsch	NA	andere	Russisch	andere	Russisch	beide Eltern mit Migrationshintergrund	Realschulabschluss	Abitur	Krankenpflegerin	Gesundheitssektor	Krankenpfleger	Gesundheitssektor	>100	taeglich	11	Nebenfach	befriedigend	gut	immer	immer	3 bis 6 mal	sehr hoch	mittelmaessig	eher ja	eher ja	sehr	eher ja	eher ja	eher ja	sehr	sehr	eher ja	eher ja	eher ja	sehr	ja	Staedte/urbane Kunst
s111	self	2	Realschule	13	m	rechts	nein	deutsch	NA	deutsch	NA	deutsch	NA	kein Migrationshintergrund	Realschulabschluss	Realabschluss	NA	NA	Altenpfleger	Gesundheitssektor	20-50	taeglich	8	Nebenfach	gut	gut	selten oder nie	selten oder nie	nie	sehr gering	sehr gering	weder noch	weder noch	weder noch	weder noch	weder noch	weder noch	eher nicht	weder noch	eher nicht	weder noch	eher nicht	weder noch	nein	Tiere
s112	epo	1	Realschule	13	m	rechts	nein	deutsch	NA	deutsch	NA	deutsch	NA	kein Migrationshintergrund	NA	NA	Servicekraft	Gastronomie	Arbeiter	Industrie	>100	taeglich	7	Nebenfach	ausreichend	gut	selten oder nie	selten oder nie	1 bis 3 mal	gering	sehr gering	ueberhaupt nicht	eher nicht	eher nicht	ueberhaupt nicht	weder noch	eher nicht	eher nicht	ueberhaupt nicht	ueberhaupt nicht	eher nicht	eher nicht	ueberhaupt nicht	ja	Portraets/Menschen
s113	self	2	Gesamtschule	16	m	rechts	nein	deutsch	NA	deutsch	NA	deutsch	NA	kein Migrationshintergrund	Abitur	Abitur	Polizistin	Öffentlicher Dienst	Polizist	Öffentlicher Dienst	>100	nie	10	Nebenfach	befriedigend	gut	manchmal	manchmal	nie	mittelmaessig	mittelmaessig	ueberhaupt nicht	ueberhaupt nicht	eher nicht	eher nicht	eher nicht	ueberhaupt nicht	ueberhaupt nicht	ueberhaupt nicht	ueberhaupt nicht	ueberhaupt nicht	ueberhaupt nicht	ueberhaupt nicht	nein	Staedte/urbane Kunst
s114	epo	1	Gesamtschule	16	m	rechts	ja	deutsch	NA	deutsch	NA	deutsch	NA	kein Migrationshintergrund	Realschulabschluss	Realabschluss	NA	NA	Lackierer	Handwerk	0-20	taeglich	9	Nebenfach	befriedigend	gut	manchmal	selten oder nie	nie	sehr gering	gering	ueberhaupt nicht	eher nicht	ueberhaupt nicht	weder noch	ueberhaupt nicht	eher nicht	weder noch	eher nicht	weder noch	eher nicht	eher nicht	ueberhaupt nicht	ja	Landschaft/Natur
s115	NA	2	NA	NA	NA	NA	NA	NA	NA	NA	NA	NA	NA	kein Migrationshintergrund	NA	NA	NA	NA	NA	NA	NA	NA	NA	NA	NA	NA	NA	NA	NA	NA	NA	NA	NA	NA	NA	NA	NA	NA	NA	NA	NA	NA	NA	NA	NA
s116	epo	2	Gymnasium	15	f	rechts	ja	deutsch	NA	deutsch	NA	deutsch	NA	kein Migrationshintergrund	Abitur	Abitur	NA	NA	Informatiker	IT	50-100	nie	10	Nebenfach	sehr gut	sehr gut	immer	immer	1 bis 3 mal	sehr hoch	mittelmaessig	sehr	weder noch	sehr	weder noch	eher ja	eher nicht	sehr	eher nicht	weder noch	eher nicht	sehr	sehr	ja	Portraets/Menschen
s117	self	2	Gymnasium	16	f	links	nein	deutsch	NA	deutsch	NA	deutsch	NA	kein Migrationshintergrund	NA	NA	Industriedesignerin	Industrie	Sonderpädagoge	Bildung	>100	5-6 mal die Woche	11	Nebenfach	gut	gut	selten oder nie	haeufig	3 bis 6 mal	mittelmaessig	gering	eher ja	ueberhaupt nicht	weder noch	eher nicht	weder noch	weder noch	eher ja	weder noch	weder noch	eher nicht	eher ja	eher ja	ja	Landschaft/Natur
s118	epo	2	Gymnasium	NA	NA	NA	NA	NA	NA	NA	NA	NA	NA	kein Migrationshintergrund	NA	NA	NA	NA	NA	NA	NA	NA	NA	NA	NA	NA	NA	NA	NA	NA	NA	NA	NA	NA	NA	NA	NA	NA	NA	NA	NA	NA	NA	NA	NA
s119	epo	1	Gymnasium	12	f	rechts	nein	deutsch	NA	deutsch	NA	deutsch	NA	kein Migrationshintergrund	NA	Abitur	Physiotherapeutin	Gesundheitssektor	Rechtsanwalt	Recht	50-100	taeglich	7	Nebenfach	sehr gut	befriedigend	selten oder nie	manchmal	1 bis 3 mal	mittelmaessig	sehr gering	eher nicht	ueberhaupt nicht	eher nicht	ueberhaupt nicht	weder noch	ueberhaupt nicht	eher nicht	eher nicht	ueberhaupt nicht	ueberhaupt nicht	ueberhaupt nicht	ueberhaupt nicht	nein	Landschaft/Natur
s120	epo	1	Realschule	NA	NA	NA	NA	NA	NA	NA	NA	NA	NA	NA	NA	NA	NA	NA	NA	NA	NA	NA	NA	NA	NA	NA	NA	NA	NA	NA	NA	NA	NA	NA	NA	NA	NA	NA	NA	NA	NA	NA	NA	NA	NA
s121	self	2	Gesamtschule	NA	NA	NA	NA	NA	NA	NA	NA	NA	NA	NA	NA	NA	NA	NA	NA	NA	NA	NA	NA	NA	NA	NA	NA	NA	NA	NA	NA	NA	NA	NA	NA	NA	NA	NA	NA	NA	NA	NA	NA	NA	NA
s122	epo	2	Realschule	13	m	rechts	nein	deutsch	NA	deutsch	NA	deutsch	NA	kein Migrationshintergrund	NA	NA	NA	NA	NA	NA	20-50	nie	8	Nebenfach	ausreichend	ausreichend	manchmal	manchmal	mehr als 6 mal	mittelmaessig	mittelmaessig	weder noch	weder noch	weder noch	weder noch	weder noch	weder noch	eher ja	weder noch	weder noch	weder noch	weder noch	weder noch	nein	Landschaft/Natur
s123	emo	1	Hauptschule	14	m	rechts	nein	deutsch	NA	deutsch	NA	andere	NA	ein Elternteil mit Migrationshintergrund	Realschulabschluss	Erweiterter Realschulabschluss	Putzfrau	Handwerk	Staplerfahrer	Industrie	0-20	1-2 mal die Woche	7	kein Kunstunterricht	gut	ausreichend	immer	haeufig	3 bis 6 mal	sehr gering	sehr gering	eher ja	sehr	sehr	eher ja	weder noch	eher nicht	ueberhaupt nicht	eher nicht	weder noch	eher ja	sehr	eher nicht	ja	abstrakte Kunst
s124	epo	1	Gymnasium	15	m	rechts	nein	deutsch	NA	deutsch	NA	deutsch	NA	kein Migrationshintergrund	Abitur	Fachabitur	Sozialarbeiterin	Sozialarbeit	Bewährungshelfer	Sozialarbeit	>100	nie	9	Hauptfach	gut	ausreichend	manchmal	manchmal	1 bis 3 mal	hoch	mittelmaessig	weder noch	eher nicht	sehr	sehr	eher nicht	weder noch	sehr	eher ja	ueberhaupt nicht	ueberhaupt nicht	eher nicht	eher ja	ja	Landschaft/Natur
s125	self	2	Gymnasium	17	m	rechts	nein	deutsch	NA	deutsch	NA	deutsch	NA	kein Migrationshintergrund	Fachabitur	Abitur	NA	NA	NA	NA	>100	1-2 mal die Woche	11	Nebenfach	gut	befriedigend	selten oder nie	selten oder nie	3 bis 6 mal	mittelmaessig	gering	ueberhaupt nicht	weder noch	eher nicht	eher nicht	eher nicht	eher nicht	eher nicht	eher nicht	eher nicht	eher nicht	eher nicht	eher nicht	ja	Tiere
s126	epo	1	Realschule	12	f	rechts	ja	deutsch	NA	deutsch	NA	deutsch	NA	kein Migrationshintergrund	NA	NA	Zahntecknikerin	Gesundheitssektor	NA	NA	0-20	nie	7	Nebenfach	gut	befriedigend	manchmal	haeufig	nie	sehr gering	sehr gering	weder noch	weder noch	weder noch	weder noch	weder noch	weder noch	weder noch	weder noch	weder noch	weder noch	weder noch	weder noch	nein	Portraets/Menschen
s127	self	2	Gymnasium	18	m	rechts	nein	deutsch	NA	deutsch	NA	andere	Russisch	ein Elternteil mit Migrationshintergrund	NA	NA	Einzelhandelskauffrau	Dienstleistung	Lackierer	Handwerk	20-50	1-2 mal die Woche	11	Nebenfach	sehr gut	gut	manchmal	selten oder nie	3 bis 6 mal	hoch	mittelmaessig	eher ja	weder noch	weder noch	eher nicht	ueberhaupt nicht	eher nicht	eher ja	eher ja	eher ja	ueberhaupt nicht	ueberhaupt nicht	weder noch	ja	Landschaft/Natur
s128	emo	1	Gesamtschule	17	m	rechts	ja	deutsch	NA	deutsch	NA	deutsch	NA	kein Migrationshintergrund	Realschulabschluss	Hauptschulabschluss	Arzthelferin	Gesundheitssektor	Sozialarbeiter	Sozialarbeit	20-50	taeglich	11	Nebenfach	gut	befriedigend	selten oder nie	selten oder nie	nie	sehr gering	sehr gering	weder noch	ueberhaupt nicht	ueberhaupt nicht	ueberhaupt nicht	ueberhaupt nicht	ueberhaupt nicht	ueberhaupt nicht	ueberhaupt nicht	ueberhaupt nicht	ueberhaupt nicht	ueberhaupt nicht	ueberhaupt nicht	nein	Portraets/Menschen
s129	emo	1	Realschule	13	f	rechts	ja	deutsch	NA	deutsch	NA	deutsch	NA	kein Migrationshintergrund	Realschulabschluss	Realschulabschluss	Einzelhandelskauffrau	Dienstleistung	Kaufmann	Dienstleistung	>100	taeglich	7	Nebenfach	befriedigend	ausreichend	manchmal	haeufig	nie	sehr gering	sehr gering	ueberhaupt nicht	ueberhaupt nicht	ueberhaupt nicht	ueberhaupt nicht	ueberhaupt nicht	ueberhaupt nicht	ueberhaupt nicht	ueberhaupt nicht	weder noch	ueberhaupt nicht	ueberhaupt nicht	eher nicht	ja	Portraets/Menschen
s130	self	2	NA	NA	NA	NA	NA	NA	NA	NA	NA	NA	NA	NA	NA	NA	NA	NA	NA	NA	NA	NA	NA	NA	NA	NA	NA	NA	NA	NA	NA	NA	NA	NA	NA	NA	NA	NA	NA	NA	NA	NA	NA	NA	NA
s131	self	2	Gesamtschule	17	f	links	ja	deutsch	NA	deutsch	NA	deutsch	NA	kein Migrationshintergrund	Erweiterter Realschulabschluss	Erweiterter Realschulabschluss	Kauffrau für Spedition und Logistikdienstleistung	Verwaltung	Bürokaufmann	Verwaltung	50-100	taeglich	11	Nebenfach	befriedigend	ausreichend	selten oder nie	immer	nie	sehr gering	sehr gering	ueberhaupt nicht	ueberhaupt nicht	ueberhaupt nicht	ueberhaupt nicht	ueberhaupt nicht	ueberhaupt nicht	eher nicht	ueberhaupt nicht	ueberhaupt nicht	ueberhaupt nicht	ueberhaupt nicht	ueberhaupt nicht	nein	Staedte/urbane Kunst
s132	epo	2	Gesamtschule	17	m	rechts	ja	deutsch	NA	deutsch	NA	deutsch	NA	kein Migrationshintergrund	Abitur	Abitur	Ärztin	Gesundheitssektor	Maschinenbauingenieur	Industrie	>100	taeglich	11	Nebenfach	befriedigend	mangelhaft	selten oder nie	manchmal	1 bis 3 mal	sehr gering	sehr gering	ueberhaupt nicht	weder noch	eher nicht	sehr	eher ja	eher nicht	weder noch	weder noch	eher nicht	ueberhaupt nicht	weder noch	eher ja	nein	Landschaft/Natur
s133	emo	1	Gymnasium	12	f	rechts	nein	deutsch	NA	deutsch	NA	deutsch	NA	kein Migrationshintergrund	Realschulabschluss	NA	NA	NA	Polizist	Öffentlicher Dienst	50-100	1-2 mal die Woche	7	Nebenfach	gut	gut	haeufig	haeufig	1 bis 3 mal	hoch	mittelmaessig	weder noch	weder noch	weder noch	eher nicht	eher nicht	ueberhaupt nicht	eher ja	ueberhaupt nicht	ueberhaupt nicht	ueberhaupt nicht	eher nicht	sehr	ja	Tiere
s134	emo	1	NA	NA	NA	NA	NA	NA	NA	NA	NA	NA	NA	kein Migrationshintergrund	NA	NA	NA	NA	NA	NA	NA	NA	NA	NA	NA	NA	NA	NA	NA	NA	NA	NA	NA	NA	NA	NA	NA	NA	NA	NA	NA	NA	NA	NA	NA
s135	epo	2	Gymnasium	16	m	rechts	ja	deutsch	NA	deutsch	NA	deutsch	NA	kein Migrationshintergrund	NA	Hochschulabschluss	NA	NA	Ingenieur	Industrie	50-100	1-2 mal die Woche	11	Nebenfach	befriedigend	mangelhaft	selten oder nie	selten oder nie	nie	sehr gering	sehr gering	sehr	eher ja	ueberhaupt nicht	eher ja	eher nicht	eher ja	ueberhaupt nicht	eher ja	sehr	ueberhaupt nicht	weder noch	weder noch	ja	Tiere
s136	self	2	Gymnasium	NA	NA	NA	NA	NA	NA	NA	NA	NA	NA	NA	NA	NA	NA	NA	NA	NA	NA	NA	NA	NA	NA	NA	NA	NA	NA	NA	NA	NA	NA	NA	NA	NA	NA	NA	NA	NA	NA	NA	NA	NA	NA
s137	self	2	Gesamtschule	16	f	rechts	ja	deutsch	NA	andere	Thai	deutsch	NA	ein Elternteil mit Migrationshintergrund	Realschulabschluss	Realschulabschluss	Putzfrau	Handwerk	Montageleiter	Industrie	>100	taeglich	11	Nebenfach	sehr gut	gut	immer	immer	3 bis 6 mal	hoch	gering	eher ja	weder noch	weder noch	weder noch	weder noch	weder noch	weder noch	weder noch	weder noch	weder noch	weder noch	weder noch	ja	Staedte/urbane Kunst
s138	epo	2	Realschule	13	f	rechts	ja	andere	Serbisch	andere	Serbisch	andere	Serbisch	beide Eltern mit Migrationshintergrund	NA	NA	NA	NA	Elektroniker	Handwerk	0-20	nie	8	Nebenfach	sehr gut	sehr gut	haeufig	haeufig	1 bis 3 mal	gering	gering	ueberhaupt nicht	ueberhaupt nicht	ueberhaupt nicht	eher nicht	ueberhaupt nicht	ueberhaupt nicht	eher nicht	ueberhaupt nicht	weder noch	ueberhaupt nicht	eher nicht	ueberhaupt nicht	nein	Landschaft/Natur
s139	epo	1	Realschule	13	f	rechts	nein	andere	Wolof	andere	Wolof	andere	Krio	beide Eltern mit Migrationshintergrund	NA	NA	NA	NA	NA	NA	50-100	1-2 mal die Woche	7	Nebenfach	sehr gut	befriedigend	manchmal	haeufig	1 bis 3 mal	mittelmaessig	gering	ueberhaupt nicht	eher nicht	ueberhaupt nicht	eher nicht	weder noch	eher nicht	eher nicht	eher nicht	eher nicht	eher nicht	eher ja	weder noch	nein	Staedte/urbane Kunst
s140	epo	2	Realschule	14	f	rechts	nein	andere	Albanisch	andere	Albanisch	andere	Albanisch	beide Eltern mit Migrationshintergrund	NA	NA	Textilreinigerin	Handwerk	Bauarbeiter	Handwerk	0-20	nie	8	Nebenfach	sehr gut	ausreichend	selten oder nie	selten oder nie	nie	gering	sehr gering	eher nicht	eher ja	eher nicht	eher nicht	eher ja	eher ja	eher ja	eher nicht	eher ja	ueberhaupt nicht	ueberhaupt nicht	ueberhaupt nicht	nein	Staedte/urbane Kunst
s141	self	2	Realschule	14	f	rechts	nein	deutsch	NA	deutsch	NA	deutsch	NA	kein Migrationshintergrund	NA	NA	Arbeitslos	Arbeitslos	Lakierer/Malermeister	Handwerk	50-100	1-2 mal die Woche	8	Nebenfach	sehr gut	sehr gut	immer	haeufig	3 bis 6 mal	hoch	hoch	eher nicht	eher nicht	eher ja	eher nicht	eher nicht	weder noch	eher ja	eher nicht	weder noch	eher nicht	weder noch	weder noch	ja	abstrakte Kunst
s142	emo	1	Realschule	13	m	rechts	nein	andere	Polnisch	andere	Polnisch	andere	Polnisch	beide Eltern mit Migrationshintergrund	Realschulabschluss	Realschulabschluss	Putzfrau	Handwerk	Getränkelieferant	Dienstleistung	50-100	nie	7	Nebenfach	befriedigend	befriedigend	selten oder nie	manchmal	1 bis 3 mal	gering	gering	ueberhaupt nicht	ueberhaupt nicht	eher nicht	ueberhaupt nicht	ueberhaupt nicht	eher nicht	eher nicht	ueberhaupt nicht	weder noch	eher nicht	eher nicht	weder noch	nein	Landschaft/Natur
s143	epo	2	Gesamtschule	15	f	rechts	nein	andere	Türkisch	andere	Türkisch	andere	Türkisch	beide Eltern mit Migrationshintergrund	Berufsschulabschluss	Hauptschulabschluss	NA	NA	Kaufmann	Dienstleistung	50-100	1-2 mal die Woche	10	Nebenfach	gut	befriedigend	selten oder nie	haeufig	1 bis 3 mal	mittelmaessig	gering	eher nicht	eher nicht	eher nicht	eher nicht	eher nicht	eher nicht	eher nicht	eher nicht	ueberhaupt nicht	eher nicht	ueberhaupt nicht	eher nicht	nein	Portraets/Menschen
s144	epo	1	Gesamtschule	16	f	links	nein	deutsch	NA	andere	Polnisch	andere	Arabisch	beide Eltern mit Migrationshintergrund	Realschulabschluss	Erweiterter Realschulabschluss	Altenpflegerin	Gesundheitssektor	Bürokaufmann	Verwaltung	50-100	taeglich	11	Nebenfach	befriedigend	befriedigend	selten oder nie	manchmal	nie	gering	gering	eher nicht	weder noch	eher nicht	weder noch	eher nicht	weder noch	eher ja	eher nicht	ueberhaupt nicht	ueberhaupt nicht	ueberhaupt nicht	eher nicht	ja	Portraets/Menschen
s145	epo	1	Gymnasium	12	f	rechts	ja	deutsch	NA	deutsch	NA	deutsch	NA	kein Migrationshintergrund	Realschulabschluss	Realschulabschluss	Kellnerin	Gastronomie	Servicekraft	Dienstleistung	0-20	nie	7	Nebenfach	befriedigend	mangelhaft	selten oder nie	immer	3 bis 6 mal	sehr gering	gering	ueberhaupt nicht	eher nicht	ueberhaupt nicht	weder noch	weder noch	ueberhaupt nicht	ueberhaupt nicht	ueberhaupt nicht	ueberhaupt nicht	ueberhaupt nicht	ueberhaupt nicht	eher nicht	nein	Portraets/Menschen
s146	emo	1	Gesamtschule	14	m	rechts	nein	andere	Englisch	deutsch	NA	andere	Englisch	ein Elternteil mit Migrationshintergrund	Abitur	Realschulabschluss	Architektin	Architektur	Tischler	Handwerk	>100	1-2 mal die Woche	9	Nebenfach	ausreichend	sehr gut	immer	haeufig	1 bis 3 mal	hoch	mittelmaessig	ueberhaupt nicht	ueberhaupt nicht	eher nicht	ueberhaupt nicht	eher nicht	ueberhaupt nicht	sehr	eher ja	sehr	eher nicht	weder noch	weder noch	ja	Landschaft/Natur
s147	emo	1	Gymnasium	12	m	rechts	ja	andere	Türkisch	andere	Türkisch	deutsch	NA	ein Elternteil mit Migrationshintergrund	NA	NA	Psychologin	Gesundheitssektor	NA	NA	>100	nie	7	Nebenfach	mangelhaft	sehr gut	manchmal	haeufig	1 bis 3 mal	mittelmaessig	mittelmaessig	ueberhaupt nicht	eher ja	sehr	eher nicht	eher ja	sehr	eher nicht	eher nicht	ueberhaupt nicht	eher nicht	weder noch	sehr	ja	Landschaft/Natur
s148	emo	1	Realschule	13	m	rechts	nein	deutsch	NA	deutsch	NA	deutsch	NA	kein Migrationshintergrund	NA	NA	Bürokauffrau	Verwaltung	Beamte	Öffentlicher Dienst	50-100	taeglich	7	Nebenfach	befriedigend	ausreichend	selten oder nie	manchmal	1 bis 3 mal	gering	mittelmaessig	eher nicht	ueberhaupt nicht	ueberhaupt nicht	ueberhaupt nicht	ueberhaupt nicht	ueberhaupt nicht	ueberhaupt nicht	ueberhaupt nicht	ueberhaupt nicht	ueberhaupt nicht	ueberhaupt nicht	ueberhaupt nicht	nein	Portraets/Menschen
s149	self	2	Realschule	14	m	links	nein	deutsch	NA	deutsch	NA	deutsch	NA	kein Migrationshintergrund	Realschulabschluss	Abitur	Steuerberaterin	Finanzsektor	Bankkaufmann	Finanzwesen	20-50	taeglich	8	Nebenfach	gut	ausreichend	selten oder nie	manchmal	1 bis 3 mal	sehr gering	gering	eher nicht	eher nicht	eher nicht	eher nicht	eher nicht	eher nicht	ueberhaupt nicht	ueberhaupt nicht	eher nicht	ueberhaupt nicht	ueberhaupt nicht	ueberhaupt nicht	nein	Tiere
s150	epo	1	Hauptschule	13	f	rechts	nein	andere	Sintitikes	andere	Sintitikes	andere	Sintitikes	beide Eltern mit Migrationshintergrund	Abitur	Realschulabschluss	Innenarchitektin	Architektur	NA	NA	0-20	nie	7	Nebenfach	gut	sehr gut	immer	haeufig	nie	mittelmaessig	sehr gering	weder noch	weder noch	weder noch	weder noch	weder noch	weder noch	eher ja	eher ja	eher ja	eher ja	eher ja	eher ja	ja	Portraets/Menschen
s151	epo	2	Gymnasium	17	m	rechts	nein	deutsch	NA	andere	NA	andere	NA	beide Eltern mit Migrationshintergrund	NA	NA	Arbeiter	Industrie	Rentner	Rentner	50-100	nie	11	Nebenfach	gut	mangelhaft	selten oder nie	selten oder nie	3 bis 6 mal	sehr gering	sehr gering	ueberhaupt nicht	ueberhaupt nicht	ueberhaupt nicht	ueberhaupt nicht	ueberhaupt nicht	ueberhaupt nicht	ueberhaupt nicht	ueberhaupt nicht	ueberhaupt nicht	ueberhaupt nicht	ueberhaupt nicht	ueberhaupt nicht	nein	Landschaft/Natur
s152	epo	1	Realschule	14	m	rechts	nein	deutsch	NA	deutsch	NA	andere	Türkisch	ein Elternteil mit Migrationshintergrund	NA	NA	NA	NA	Kaufmann	Dienstleistung	0-20	nie	7	Nebenfach	gut	befriedigend	selten oder nie	haeufig	1 bis 3 mal	gering	sehr gering	ueberhaupt nicht	eher nicht	eher nicht	eher nicht	eher nicht	eher nicht	weder noch	weder noch	weder noch	weder noch	weder noch	weder noch	nein	Staedte/urbane Kunst
s153	emo	1	Gymnasium	12	m	links	nein	andere	Englisch	andere	Englisch	andere	Englisch	beide Eltern mit Migrationshintergrund	NA	NA	NA	NA	Designmanager	Management	50-100	3-4 mal die Woche	7	Nebenfach	sehr gut	befriedigend	immer	selten oder nie	3 bis 6 mal	gering	gering	eher nicht	eher nicht	eher nicht	eher nicht	eher nicht	eher nicht	eher nicht	weder noch	eher nicht	eher nicht	eher nicht	eher nicht	ja	Staedte/urbane Kunst
s154	NA	2	Gymnasium	NA	NA	NA	NA	NA	NA	NA	NA	NA	NA	NA	NA	NA	NA	NA	NA	NA	NA	NA	NA	NA	NA	NA	NA	NA	NA	NA	NA	NA	NA	NA	NA	NA	NA	NA	NA	NA	NA	NA	NA	NA	NA
s155	emo	1	Gesamtschule	17	m	rechts	nein	andere	Griechisch	andere	Griechisch	deutsch	NA	ein Elternteil mit Migrationshintergrund	Hauptschulabschluss	Realschulabschluss	Bürokauffrau	Verwaltung	Geschäftsführer	Management	0-20	taeglich	11	Nebenfach	befriedigend	ausreichend	selten oder nie	manchmal	1 bis 3 mal	sehr gering	sehr gering	ueberhaupt nicht	ueberhaupt nicht	ueberhaupt nicht	ueberhaupt nicht	ueberhaupt nicht	ueberhaupt nicht	ueberhaupt nicht	ueberhaupt nicht	ueberhaupt nicht	ueberhaupt nicht	ueberhaupt nicht	ueberhaupt nicht	ja	Landschaft/Natur
s156	epo	1	Gesamtschule	15	m	rechts	nein	deutsch	NA	deutsch	NA	deutsch	NA	kein Migrationshintergrund	Realschulabschluss	Hauptschulabschluss	Erzieherin	Bildung	Arbeiter	Industrie	20-50	nie	9	Nebenfach	befriedigend	mangelhaft	selten oder nie	selten oder nie	nie	sehr gering	sehr gering	ueberhaupt nicht	ueberhaupt nicht	ueberhaupt nicht	ueberhaupt nicht	ueberhaupt nicht	ueberhaupt nicht	ueberhaupt nicht	ueberhaupt nicht	ueberhaupt nicht	ueberhaupt nicht	ueberhaupt nicht	ueberhaupt nicht	ja	abstrakte Kunst
s157	epo	1	Gesamtschule	16	f	rechts	nein	andere	Polnisch	andere	Polnisch	andere	Polnisch	beide Eltern mit Migrationshintergrund	Fachabitur	NA	Volontärin	Bildung	Geschäftsführer	Management	>100	1-2 mal die Woche	9	Nebenfach	sehr gut	befriedigend	manchmal	manchmal	mehr als 6 mal	mittelmaessig	gering	eher ja	eher ja	sehr	weder noch	sehr	eher ja	sehr	eher ja	eher ja	eher ja	eher ja	sehr	ja	Tiere
s158	epo	1	Realschule	12	m	rechts	nein	deutsch	NA	deutsch	NA	deutsch	NA	kein Migrationshintergrund	NA	NA	Arbeiter	Industrie	NA	NA	20-50	taeglich	7	Nebenfach	befriedigend	sehr gut	immer	immer	1 bis 3 mal	hoch	mittelmaessig	eher ja	weder noch	weder noch	weder noch	eher nicht	eher nicht	eher nicht	eher ja	eher nicht	ueberhaupt nicht	eher ja	weder noch	ja	Tiere
s159	emo	1	Hauptschule	13	f	rechts	nein	andere	Polnisch	andere	Polnisch	andere	Polnisch	beide Eltern mit Migrationshintergrund	Realschulabschluss	NA	Hotelfachfrau	Dienstleistung	Bauarbeiter	Handwerk	0-20	3-4 mal die Woche	7	Nebenfach	gut	befriedigend	manchmal	manchmal	nie	mittelmaessig	mittelmaessig	weder noch	sehr	eher nicht	weder noch	eher ja	eher nicht	weder noch	weder noch	weder noch	weder noch	weder noch	weder noch	ja	Staedte/urbane Kunst
s160	self	2	Gymnasium	16	f	rechts	nein	deutsch	NA	deutsch	NA	deutsch	NA	kein Migrationshintergrund	Realschulabschluss	Realschulabschluss	Erzieherin	Bildung	Holzmechaniker	Handwerk	50-100	nie	11	Nebenfach	gut	befriedigend	selten oder nie	haeufig	1 bis 3 mal	mittelmaessig	gering	eher nicht	ueberhaupt nicht	weder noch	ueberhaupt nicht	ueberhaupt nicht	ueberhaupt nicht	ueberhaupt nicht	ueberhaupt nicht	eher nicht	ueberhaupt nicht	ueberhaupt nicht	ueberhaupt nicht	ja	abstrakte Kunst
s161	self	2	Gymnasium	16	f	rechts	nein	deutsch	NA	deutsch	NA	deutsch	NA	kein Migrationshintergrund	Realschulabschluss	NA	Sekretärin	Verwaltung	Ingenieur	Industrie	>100	1-2 mal die Woche	10	Nebenfach	befriedigend	befriedigend	manchmal	haeufig	1 bis 3 mal	mittelmaessig	mittelmaessig	eher nicht	ueberhaupt nicht	eher nicht	eher nicht	ueberhaupt nicht	ueberhaupt nicht	eher nicht	eher nicht	eher nicht	eher nicht	eher nicht	eher nicht	ja	Landschaft/Natur
s162	epo	2	Gymnasium	16	f	rechts	nein	andere	Polnisch	andere	Polnisch	andere	Polnisch	beide Eltern mit Migrationshintergrund	Realschulabschluss	NA	Rezeptionistin	Verwaltung	Staplerfahrer	Industrie	50-100	3-4 mal die Woche	11	Nebenfach	gut	befriedigend	manchmal	manchmal	1 bis 3 mal	mittelmaessig	gering	eher nicht	ueberhaupt nicht	weder noch	eher nicht	eher ja	ueberhaupt nicht	eher ja	eher nicht	ueberhaupt nicht	ueberhaupt nicht	ueberhaupt nicht	sehr	ja	abstrakte Kunst
s163	emo	1	Gymnasium	12	f	rechts	nein	deutsch	NA	deutsch	NA	deutsch	NA	kein Migrationshintergrund	Realschulabschluss	Abitur	Angestellte	Öffentlicher Dienst	NA	NA	>100	nie	7	Nebenfach	befriedigend	befriedigend	selten oder nie	manchmal	1 bis 3 mal	mittelmaessig	mittelmaessig	eher nicht	eher nicht	weder noch	eher nicht	eher nicht	eher nicht	sehr	eher ja	eher nicht	eher nicht	eher nicht	sehr	nein	Landschaft/Natur
s164	epo	1	Hauptschule	13	f	rechts	ja	andere	Arabisch	deutsch	NA	andere	Arabisch	ein Elternteil mit Migrationshintergrund	Realschulabschluss	Realschulabschluss	NA	NA	Bauarbeiter	Handwerk	50-100	taeglich	7	Nebenfach	gut	gut	immer	immer	nie	gering	mittelmaessig	eher nicht	eher nicht	eher nicht	eher nicht	eher nicht	eher nicht	eher nicht	eher nicht	eher nicht	eher nicht	eher nicht	eher nicht	nein	Tiere
s165	epo	2	Gesamtschule	16	f	rechts	nein	deutsch	NA	deutsch	NA	andere	NA	ein Elternteil mit Migrationshintergrund	Abitur	NA	Psychotherapeutin	Gesundheitssektor	NA	NA	>100	taeglich	11	Nebenfach	sehr gut	gut	manchmal	manchmal	3 bis 6 mal	mittelmaessig	hoch	eher ja	weder noch	eher nicht	eher ja	eher nicht	eher ja	eher nicht	eher nicht	eher nicht	eher nicht	eher nicht	eher nicht	ja	abstrakte Kunst
s166	epo	2	Gesamtschule	15	m	rechts	ja	deutsch	NA	deutsch	NA	deutsch	NA	kein Migrationshintergrund	Abitur	Abitur	Abteilungsleiterin	Management	Abteilungsleiter	Management	20-50	taeglich	10	Nebenfach	gut	gut	manchmal	haeufig	1 bis 3 mal	sehr hoch	hoch	eher ja	weder noch	sehr	sehr	eher ja	sehr	sehr	eher nicht	eher nicht	eher ja	sehr	eher ja	ja	Portraets/Menschen
s167	emo	1	Gymnasium	15	f	rechts	nein	deutsch	NA	deutsch	NA	deutsch	NA	kein Migrationshintergrund	Abitur	Hauptschulabschluss	Lehrerin	Bildung	Steuerberater	Finanzwesen	>100	3-4 mal die Woche	9	Nebenfach	sehr gut	sehr gut	immer	haeufig	1 bis 3 mal	mittelmaessig	mittelmaessig	eher ja	ueberhaupt nicht	weder noch	weder noch	eher nicht	eher nicht	eher ja	eher nicht	weder noch	ueberhaupt nicht	sehr	weder noch	ja	Portraets/Menschen
s168	epo	1	Gesamtschule	NA	NA	NA	NA	NA	NA	NA	NA	NA	NA	NA	NA	NA	NA	NA	NA	NA	NA	NA	NA	NA	NA	NA	NA	NA	NA	NA	NA	NA	NA	NA	NA	NA	NA	NA	NA	NA	NA	NA	NA	NA	NA
s169	epo	1	Gesamtschule	17	f	rechts	nein	deutsch	NA	deutsch	NA	deutsch	NA	kein Migrationshintergrund	Realschulabschluss	Realschulabschluss	Erzieherin	Bildung	Polizist	Öffentlicher Dienst	50-100	3-4 mal die Woche	11	Nebenfach	gut	befriedigend	manchmal	haeufig	1 bis 3 mal	mittelmaessig	mittelmaessig	eher nicht	eher nicht	eher nicht	eher nicht	weder noch	eher nicht	eher nicht	eher nicht	eher nicht	eher nicht	eher nicht	weder noch	ja	Landschaft/Natur
s170	self	2	Gymnasium	16	f	rechts	nein	deutsch	NA	deutsch	NA	deutsch	NA	kein Migrationshintergrund	NA	NA	NA	NA	Bauarbeiter	Handwerk	>100	3-4 mal die Woche	11	kein Kunstunterricht	gut	mangelhaft	manchmal	haeufig	1 bis 3 mal	sehr gering	gering	ueberhaupt nicht	eher nicht	ueberhaupt nicht	eher nicht	ueberhaupt nicht	ueberhaupt nicht	ueberhaupt nicht	ueberhaupt nicht	weder noch	ueberhaupt nicht	weder noch	ueberhaupt nicht	ja	Landschaft/Natur
s171	epo	2	Gymnasium	NA	NA	NA	NA	NA	NA	NA	NA	NA	NA	NA	NA	NA	NA	NA	NA	NA	NA	NA	NA	NA	NA	NA	NA	NA	NA	NA	NA	NA	NA	NA	NA	NA	NA	NA	NA	NA	NA	NA	NA	NA	NA
s172	emo	1	Hauptschule	13	f	rechts	nein	deutsch	NA	andere	Polnisch	andere	Polnisch	beide Eltern mit Migrationshintergrund	Realschulabschluss	Realschulabschluss	Putzfrau	Handwerk	Arbeiter	Industrie	20-50	taeglich	7	Nebenfach	gut	gut	manchmal	selten oder nie	1 bis 3 mal	mittelmaessig	gering	ueberhaupt nicht	sehr	eher ja	eher nicht	ueberhaupt nicht	eher ja	ueberhaupt nicht	eher nicht	eher nicht	eher ja	eher ja	ueberhaupt nicht	nein	Tiere
s173	epo	2	Gesamtschule	15	m	rechts	nein	deutsch	NA	andere	Polnisch	andere	Polnisch	beide Eltern mit Migrationshintergrund	Abitur	Realschulabschluss	Putzfrau	Handwerk	Logistiker	Industrie	20-50	3-4 mal die Woche	10	Nebenfach	befriedigend	ausreichend	manchmal	selten oder nie	3 bis 6 mal	hoch	gering	eher ja	eher nicht	eher ja	weder noch	sehr	ueberhaupt nicht	eher nicht	eher nicht	eher ja	eher nicht	weder noch	eher ja	nein	Tiere
s174	epo	1	Realschule	NA	f	links	ja	andere	Albanisch	andere	Russisch	andere	Albanisch	beide Eltern mit Migrationshintergrund	NA	NA	NA	NA	Bauarbeiter	Handwerk	0-20	taeglich	7	kein Kunstunterricht	gut	befriedigend	selten oder nie	manchmal	nie	mittelmaessig	mittelmaessig	eher nicht	eher nicht	eher nicht	eher nicht	eher nicht	eher nicht	eher nicht	eher nicht	eher nicht	eher nicht	eher nicht	eher nicht	ja	Landschaft/Natur
s175	self	2	Gymnasium	16	f	rechts	ja	deutsch	NA	deutsch	NA	deutsch	NA	kein Migrationshintergrund	Abitur	Abitur	Webdesignerin	IT	Ingenieur	Industrie	>100	nie	10	Nebenfach	gut	gut	haeufig	manchmal	1 bis 3 mal	mittelmaessig	gering	eher nicht	eher nicht	weder noch	weder noch	eher ja	weder noch	eher ja	eher nicht	eher nicht	eher nicht	eher nicht	eher ja	ja	Landschaft/Natur
s176	epo	2	Gesamtschule	16	f	rechts	ja	andere	Russisch	andere	Russisch	andere	Russisch	beide Eltern mit Migrationshintergrund	NA	NA	Einzelhandelskauffrau	Dienstleistung	Ingenieur	Industrie	50-100	taeglich	11	Nebenfach	sehr gut	gut	immer	haeufig	3 bis 6 mal	sehr hoch	mittelmaessig	eher ja	weder noch	sehr	sehr	eher ja	sehr	sehr	eher nicht	weder noch	eher nicht	weder noch	sehr	ja	Landschaft/Natur
s177	emo	1	Gesamtschule	16	f	rechts	nein	andere	Albanisch	andere	Albanisch	andere	Albanisch	beide Eltern mit Migrationshintergrund	Abitur	Abitur	Bürokauffrau	Verwaltung	Wunderheiler	Sozialarbeit	>100	3-4 mal die Woche	9	Nebenfach	gut	gut	manchmal	selten oder nie	nie	mittelmaessig	mittelmaessig	eher nicht	eher nicht	eher nicht	eher nicht	eher nicht	eher nicht	weder noch	weder noch	eher nicht	weder noch	weder noch	weder noch	ja	Staedte/urbane Kunst
s178	self	2	Gesamtschule	16	f	rechts	ja	deutsch	NA	deutsch	NA	deutsch	NA	kein Migrationshintergrund	Realschulabschluss	Realschulabschluss	Alltagsbegleiterin	Sozialarbeit	Taxifahrer	Dienstleistung	20-50	5-6 mal die Woche	11	Hauptfach	sehr gut	gut	selten oder nie	selten oder nie	nie	hoch	hoch	eher nicht	weder noch	weder noch	sehr	weder noch	eher nicht	eher ja	weder noch	eher ja	eher nicht	eher ja	eher ja	ja	Tiere
s179	epo	1	Gymnasium	13	f	rechts	ja	andere	Vietnamesisch	andere	Vietnamesisch	andere	Vietnamesisch	beide Eltern mit Migrationshintergrund	NA	NA	Kellnerin	Gastronomie	Gastronom	Gastronomie	20-50	nie	7	Nebenfach	gut	gut	manchmal	manchmal	nie	gering	gering	ueberhaupt nicht	ueberhaupt nicht	eher nicht	ueberhaupt nicht	eher nicht	ueberhaupt nicht	weder noch	ueberhaupt nicht	ueberhaupt nicht	ueberhaupt nicht	ueberhaupt nicht	eher nicht	nein	Landschaft/Natur
s180	epo	1	Gymnasium	14	m	rechts	nein	deutsch	NA	deutsch	NA	deutsch	NA	kein Migrationshintergrund	Abitur	Abitur	Sozialversicherungsfachangestellte	Dienstleistung	Arzt	Gesundheitssektor	>100	taeglich	9	Nebenfach	sehr gut	befriedigend	selten oder nie	manchmal	1 bis 3 mal	sehr gering	gering	eher nicht	eher nicht	ueberhaupt nicht	weder noch	weder noch	eher nicht	ueberhaupt nicht	ueberhaupt nicht	ueberhaupt nicht	ueberhaupt nicht	ueberhaupt nicht	eher nicht	ja	Landschaft/Natur
s181	epo	2	Gymnasium	17	m	rechts	ja	andere	Türkisch	deutsch	NA	andere	Türkisch	ein Elternteil mit Migrationshintergrund	Hauptschulabschluss	Abitur	Wundmanagerin	Gesundheitssektor	Mechaniker	Industrie	0-20	taeglich	11	Nebenfach	befriedigend	mangelhaft	selten oder nie	manchmal	3 bis 6 mal	sehr gering	gering	eher nicht	ueberhaupt nicht	ueberhaupt nicht	eher nicht	ueberhaupt nicht	ueberhaupt nicht	eher nicht	eher nicht	ueberhaupt nicht	ueberhaupt nicht	ueberhaupt nicht	ueberhaupt nicht	nein	Portraets/Menschen
s182	emo	1	Realschule	13	m	rechts	nein	andere	Türkisch	andere	Türkisch	andere	Türkisch	beide Eltern mit Migrationshintergrund	Hauptschulabschluss	Realschulabschluss	NA	NA	Arbeiter	Industrie	0-20	nie	7	Nebenfach	befriedigend	mangelhaft	selten oder nie	manchmal	1 bis 3 mal	sehr gering	sehr gering	ueberhaupt nicht	ueberhaupt nicht	ueberhaupt nicht	ueberhaupt nicht	ueberhaupt nicht	ueberhaupt nicht	ueberhaupt nicht	ueberhaupt nicht	ueberhaupt nicht	ueberhaupt nicht	ueberhaupt nicht	ueberhaupt nicht	nein	Tiere
s183	epo	2	Gymnasium	17	f	rechts	nein	deutsch	NA	deutsch	NA	andere	Ibou	ein Elternteil mit Migrationshintergrund	Realschulabschluss	Realschulabschluss	Arbeiter	Industrie	Logistiker	Industrie	0-20	1-2 mal die Woche	11	Nebenfach	sehr gut	gut	manchmal	haeufig	3 bis 6 mal	hoch	gering	eher nicht	eher nicht	sehr	weder noch	eher nicht	eher nicht	sehr	weder noch	eher nicht	eher nicht	eher nicht	sehr	ja	Portraets/Menschen
s184	emo	1	Realschule	13	f	rechts	nein	andere	Kurdisch	andere	Kurdisch	andere	Kurdisch	beide Eltern mit Migrationshintergrund	NA	NA	Hausfrau	Heimarbeit	Autohändler	Dienstleistung	0-20	1-2 mal die Woche	7	Nebenfach	sehr gut	gut	haeufig	immer	nie	mittelmaessig	gering	eher nicht	ueberhaupt nicht	weder noch	ueberhaupt nicht	ueberhaupt nicht	ueberhaupt nicht	eher nicht	eher nicht	eher nicht	eher nicht	eher nicht	eher nicht	ja	Landschaft/Natur
s185	epo	2	Gymnasium	16	f	rechts	nein	deutsch	NA	deutsch	NA	deutsch	NA	kein Migrationshintergrund	Realschulabschluss	Realschulabschluss	Versicherungskauffrau	Dienstleistung	Lagerarbeiter	Industrie	20-50	1-2 mal die Woche	10	Nebenfach	gut	gut	manchmal	manchmal	1 bis 3 mal	mittelmaessig	mittelmaessig	weder noch	weder noch	weder noch	eher ja	weder noch	eher nicht	weder noch	eher nicht	ueberhaupt nicht	ueberhaupt nicht	eher nicht	eher nicht	ja	Landschaft/Natur
s186	self	2	Gesamtschule	18	m	rechts	nein	andere	Russisch	andere	Russisch	andere	Russisch	beide Eltern mit Migrationshintergrund	Abitur	Abitur	NA	NA	NA	NA	20-50	taeglich	11	Nebenfach	ausreichend	ausreichend	selten oder nie	immer	1 bis 3 mal	hoch	sehr gering	weder noch	eher nicht	weder noch	weder noch	eher nicht	eher nicht	eher ja	weder noch	eher nicht	eher nicht	eher nicht	eher nicht	ja	Landschaft/Natur
s187	self	2	Gesamtschule	15	m	rechts	nein	deutsch	NA	deutsch	NA	deutsch	NA	kein Migrationshintergrund	Realschulabschluss	Hauptschulabschluss	Hausfrau	Heimarbeit	Arbeiter	Industrie	20-50	nie	10	Nebenfach	befriedigend	mangelhaft	selten oder nie	selten oder nie	nie	gering	gering	eher nicht	eher nicht	eher nicht	eher nicht	eher nicht	eher nicht	eher nicht	eher nicht	ueberhaupt nicht	ueberhaupt nicht	ueberhaupt nicht	ueberhaupt nicht	nein	Landschaft/Natur
s188	epo	1	Realschule	13	f	rechts	nein	deutsch	NA	andere	Tunesisch-Arabisch	andere	Tunesisch-Arabisch	beide Eltern mit Migrationshintergrund	NA	NA	NA	NA	NA	NA	20-50	5-6 mal die Woche	7	Hauptfach	gut	mangelhaft	selten oder nie	manchmal	1 bis 3 mal	sehr gering	gering	weder noch	eher nicht	ueberhaupt nicht	ueberhaupt nicht	ueberhaupt nicht	ueberhaupt nicht	ueberhaupt nicht	ueberhaupt nicht	ueberhaupt nicht	ueberhaupt nicht	ueberhaupt nicht	ueberhaupt nicht	nein	Portraets/Menschen
s189	emo	1	Gesamtschule	17	m	rechts	nein	deutsch	NA	deutsch	NA	deutsch	NA	kein Migrationshintergrund	Hauptschulabschluss	Hauptschulabschluss	Putzfrau	Handwerk	NA	NA	0-20	taeglich	11	Nebenfach	ausreichend	mangelhaft	selten oder nie	selten oder nie	nie	sehr gering	sehr gering	eher ja	ueberhaupt nicht	ueberhaupt nicht	ueberhaupt nicht	ueberhaupt nicht	ueberhaupt nicht	ueberhaupt nicht	ueberhaupt nicht	ueberhaupt nicht	ueberhaupt nicht	ueberhaupt nicht	ueberhaupt nicht	ja	Landschaft/Natur
s190	self	2	Gymnasium	17	m	rechts	nein	deutsch	NA	deutsch	NA	deutsch	NA	kein Migrationshintergrund	Abitur	Abitur	Lehrerin	Bildung	Lehrer	Bildung	>100	nie	11	Nebenfach	gut	gut	selten oder nie	selten oder nie	3 bis 6 mal	mittelmaessig	gering	eher nicht	weder noch	weder noch	weder noch	weder noch	eher nicht	eher ja	eher nicht	ueberhaupt nicht	ueberhaupt nicht	eher nicht	ueberhaupt nicht	ja	Portraets/Menschen
s191	epo	1	Realschule	13	m	rechts	ja	deutsch	NA	andere	Russisch	andere	Polnisch	beide Eltern mit Migrationshintergrund	NA	NA	NA	NA	Bauarbeiter	Handwerk	0-20	nie	7	kein Kunstunterricht	befriedigend	befriedigend	selten oder nie	selten oder nie	nie	sehr gering	sehr gering	weder noch	eher nicht	weder noch	eher nicht	sehr	ueberhaupt nicht	eher nicht	eher nicht	ueberhaupt nicht	eher nicht	eher nicht	eher nicht	nein	abstrakte Kunst
s192	self	2	Gesamtschule	15	m	rechts	nein	deutsch	NA	deutsch	NA	deutsch	NA	kein Migrationshintergrund	Abitur	Abitur	Maklerin	Immobilien	Selbstständig	Selbstständig	>100	nie	10	Hauptfach	gut	mangelhaft	selten oder nie	haeufig	1 bis 3 mal	hoch	hoch	eher ja	eher ja	eher nicht	eher ja	eher nicht	weder noch	ueberhaupt nicht	eher ja	eher ja	eher ja	eher ja	eher ja	ja	Portraets/Menschen
s193	epo	2	Gesamtschule	17	m	rechts	nein	deutsch	NA	deutsch	NA	deutsch	NA	kein Migrationshintergrund	Abitur	Realschulabschluss	Rechtsanwältin	Recht	NA	NA	>100	nie	10	Nebenfach	sehr gut	befriedigend	immer	manchmal	1 bis 3 mal	hoch	gering	eher ja	eher nicht	eher ja	weder noch	weder noch	weder noch	weder noch	weder noch	weder noch	weder noch	weder noch	weder noch	nein	abstrakte Kunst
s194	emo	1	Gesamtschule	17	f	rechts	nein	andere	Russisch	andere	Russisch	deutsch	NA	ein Elternteil mit Migrationshintergrund	Abitur	Abitur	Architektin	Architektur	Kraftfahrzeugmechaniker	Industrie	20-50	taeglich	11	Nebenfach	befriedigend	mangelhaft	selten oder nie	manchmal	1 bis 3 mal	gering	gering	ueberhaupt nicht	eher nicht	eher nicht	ueberhaupt nicht	ueberhaupt nicht	ueberhaupt nicht	weder noch	ueberhaupt nicht	ueberhaupt nicht	ueberhaupt nicht	ueberhaupt nicht	ueberhaupt nicht	nein	Staedte/urbane Kunst
s195	epo	1	Gymnasium	16	m	rechts	nein	deutsch	NA	andere	Russisch	andere	Tadschikisch	beide Eltern mit Migrationshintergrund	Abitur	Abitur	Kosmetikerin	Kosmetik	Bauleiter	Handwerk	0-20	5-6 mal die Woche	8	Nebenfach	befriedigend	befriedigend	selten oder nie	manchmal	nie	sehr gering	sehr gering	weder noch	weder noch	eher ja	weder noch	eher ja	weder noch	eher ja	eher nicht	eher ja	weder noch	ueberhaupt nicht	ueberhaupt nicht	ja	Landschaft/Natur
s196	epo	2	Gesamtschule	18	f	rechts	nein	andere	Russisch	andere	Russisch	andere	Russisch	beide Eltern mit Migrationshintergrund	Abitur	Abitur	Krankenpflegerin	Gesundheitssektor	Arbeiter	Industrie	>100	taeglich	11	Nebenfach	befriedigend	mangelhaft	selten oder nie	selten oder nie	1 bis 3 mal	sehr gering	sehr gering	ueberhaupt nicht	ueberhaupt nicht	ueberhaupt nicht	ueberhaupt nicht	ueberhaupt nicht	ueberhaupt nicht	ueberhaupt nicht	ueberhaupt nicht	ueberhaupt nicht	ueberhaupt nicht	ueberhaupt nicht	ueberhaupt nicht	nein	Portraets/Menschen
s197	epo	1	Gesamtschule	16	f	rechts	ja	deutsch	NA	deutsch	NA	deutsch	NA	kein Migrationshintergrund	Abitur	Abitur	Erlebnispädagogin	Sozialarbeit	NA	NA	>100	nie	9	Nebenfach	befriedigend	gut	immer	haeufig	1 bis 3 mal	hoch	gering	sehr	ueberhaupt nicht	weder noch	eher nicht	eher ja	ueberhaupt nicht	weder noch	ueberhaupt nicht	eher nicht	ueberhaupt nicht	eher ja	sehr	ja	Portraets/Menschen
s198	emo	1	Gymnasium	15	f	rechts	ja	deutsch	NA	deutsch	NA	deutsch	NA	kein Migrationshintergrund	Realschulabschluss	Realschulabschluss	Krankenpflegerin	Gesundheitssektor	Geschäftsführer	Management	>100	3-4 mal die Woche	9	Nebenfach	sehr gut	sehr gut	haeufig	immer	mehr als 6 mal	mittelmaessig	mittelmaessig	weder noch	ueberhaupt nicht	weder noch	eher nicht	ueberhaupt nicht	ueberhaupt nicht	eher ja	eher nicht	eher nicht	ueberhaupt nicht	eher nicht	weder noch	ja	Portraets/Menschen
s199	emo	1	Realschule	13	m	rechts	nein	deutsch	NA	andere	Kurdisch	andere	Kurdisch	beide Eltern mit Migrationshintergrund	NA	NA	NA	NA	NA	NA	50-100	nie	7	Nebenfach	befriedigend	befriedigend	manchmal	manchmal	1 bis 3 mal	mittelmaessig	mittelmaessig	eher nicht	weder noch	sehr	weder noch	eher nicht	weder noch	weder noch	ueberhaupt nicht	weder noch	eher nicht	eher nicht	eher nicht	ja	abstrakte Kunst
s200	NA	2	Realschule	NA	NA	NA	NA	NA	NA	NA	NA	NA	NA	NA	NA	NA	NA	NA	NA	NA	NA	NA	NA	NA	NA	NA	NA	NA	NA	NA	NA	NA	NA	NA	NA	NA	NA	NA	NA	NA	NA	NA	NA	NA	NA
s201	self	2	Gesamtschule	17	m	rechts	nein	deutsch	NA	deutsch	NA	deutsch	NA	kein Migrationshintergrund	Abitur	Hauptschulabschluss	Kodierfachkraft	Gesundheitssektor	Makler	Immobilien	50-100	taeglich	11	Nebenfach	gut	mangelhaft	selten oder nie	selten oder nie	nie	sehr gering	sehr gering	ueberhaupt nicht	ueberhaupt nicht	ueberhaupt nicht	eher ja	ueberhaupt nicht	ueberhaupt nicht	ueberhaupt nicht	ueberhaupt nicht	ueberhaupt nicht	ueberhaupt nicht	ueberhaupt nicht	ueberhaupt nicht	nein	Tiere
s202	self	2	Gesamtschule	16	f	rechts	ja	deutsch	NA	deutsch	NA	deutsch	NA	kein Migrationshintergrund	Realschulabschluss	Hauptschulabschluss	NA	NA	NA	NA	>100	taeglich	11	Nebenfach	sehr gut	gut	haeufig	haeufig	nie	mittelmaessig	gering	eher nicht	ueberhaupt nicht	ueberhaupt nicht	ueberhaupt nicht	ueberhaupt nicht	ueberhaupt nicht	eher nicht	ueberhaupt nicht	ueberhaupt nicht	ueberhaupt nicht	ueberhaupt nicht	ueberhaupt nicht	ja	Landschaft/Natur
s203	self	2	Gesamtschule	15	f	rechts	ja	deutsch	NA	deutsch	NA	deutsch	NA	kein Migrationshintergrund	Abitur	Realschulabschluss	Sekretärin	Verwaltung	Arbeiter	Industrie	20-50	5-6 mal die Woche	10	Nebenfach	gut	befriedigend	manchmal	haeufig	nie	sehr gering	gering	ueberhaupt nicht	ueberhaupt nicht	ueberhaupt nicht	ueberhaupt nicht	ueberhaupt nicht	ueberhaupt nicht	ueberhaupt nicht	ueberhaupt nicht	eher nicht	ueberhaupt nicht	ueberhaupt nicht	ueberhaupt nicht	ja	Landschaft/Natur
s204	epo	2	Gesamtschule	16	m	links	ja	deutsch	NA	andere	Italienisch	deutsch	NA	ein Elternteil mit Migrationshintergrund	Hauptschulabschluss	Realschulabschluss	Erzieherin	Bildung	Arbeiter	Industrie	0-20	taeglich	11	Nebenfach	befriedigend	mangelhaft	selten oder nie	selten oder nie	nie	sehr gering	sehr gering	sehr	sehr	ueberhaupt nicht	ueberhaupt nicht	ueberhaupt nicht	ueberhaupt nicht	eher nicht	ueberhaupt nicht	sehr	ueberhaupt nicht	sehr	ueberhaupt nicht	nein	Staedte/urbane Kunst
s205	NA	1	Gesamtschule	NA	NA	NA	NA	NA	NA	NA	NA	NA	NA	NA	NA	NA	NA	NA	NA	NA	NA	NA	NA	NA	NA	NA	NA	NA	NA	NA	NA	NA	NA	NA	NA	NA	NA	NA	NA	NA	NA	NA	NA	NA	NA
s206	epo	1	Gesamtschule	NA	NA	NA	NA	NA	NA	NA	NA	NA	NA	NA	NA	NA	NA	NA	NA	NA	NA	NA	NA	NA	NA	NA	NA	NA	NA	NA	NA	NA	NA	NA	NA	NA	NA	NA	NA	NA	NA	NA	NA	NA	NA
s207	epo	1	Gesamtschule	15	m	links	ja	deutsch	NA	deutsch	NA	deutsch	NA	kein Migrationshintergrund	Realschulabschluss	Realschulabschluss	Hotelfachfrau	Dienstleistung	Einzelhandelskaufmann	Dienstleistung	50-100	1-2 mal die Woche	9	Nebenfach	befriedigend	befriedigend	selten oder nie	haeufig	1 bis 3 mal	mittelmaessig	mittelmaessig	weder noch	eher nicht	weder noch	weder noch	weder noch	weder noch	eher nicht	eher nicht	weder noch	eher nicht	eher nicht	weder noch	nein	Landschaft/Natur
s208	epo	2	Gymnasium	17	f	rechts	ja	deutsch	NA	deutsch	NA	deutsch	NA	kein Migrationshintergrund	Abitur	Abitur	Beamtin	Öffentlicher Dienst	Versicherungskaufmann	Dienstleistung	>100	nie	11	Nebenfach	gut	befriedigend	selten oder nie	haeufig	1 bis 3 mal	mittelmaessig	sehr gering	weder noch	eher nicht	weder noch	eher ja	weder noch	eher nicht	eher nicht	weder noch	eher ja	weder noch	weder noch	eher nicht	ja	Portraets/Menschen
s209	self	2	Gymnasium	17	f	rechts	nein	deutsch	NA	deutsch	NA	deutsch	NA	kein Migrationshintergrund	Abitur	Abitur	Bürokauffrau	Verwaltung	Jurist	Recht	>100	3-4 mal die Woche	11	Nebenfach	befriedigend	ausreichend	selten oder nie	selten oder nie	nie	gering	gering	eher nicht	ueberhaupt nicht	ueberhaupt nicht	ueberhaupt nicht	ueberhaupt nicht	ueberhaupt nicht	weder noch	eher nicht	ueberhaupt nicht	ueberhaupt nicht	ueberhaupt nicht	ueberhaupt nicht	ja	Portraets/Menschen
s210	epo	2	Gymnasium	17	f	rechts	nein	deutsch	NA	deutsch	NA	deutsch	NA	kein Migrationshintergrund	Abitur	Abitur	Bankkauffrau	Finanzwesen	Bankkaufmann	Finanzwesen	50-100	5-6 mal die Woche	11	Nebenfach	befriedigend	ausreichend	selten oder nie	manchmal	nie	sehr gering	sehr gering	ueberhaupt nicht	eher nicht	ueberhaupt nicht	eher nicht	ueberhaupt nicht	ueberhaupt nicht	ueberhaupt nicht	ueberhaupt nicht	ueberhaupt nicht	ueberhaupt nicht	ueberhaupt nicht	ueberhaupt nicht	ja	Portraets/Menschen
s211	epo	1	Gesamtschule	NA	NA	NA	NA	NA	NA	NA	NA	NA	NA	NA	NA	NA	NA	NA	NA	NA	NA	NA	NA	NA	NA	NA	NA	NA	NA	NA	NA	NA	NA	NA	NA	NA	NA	NA	NA	NA	NA	NA	NA	NA	NA
s212	epo	2	Gesamtschule	16	f	links	nein	deutsch	NA	deutsch	NA	deutsch	NA	kein Migrationshintergrund	Fachabitur	Abitur	Sozialpädagogin	Sozialarbeit	Rettungssanitäter	Gesundheitssektor	>100	nie	10	Nebenfach	sehr gut	sehr gut	haeufig	manchmal	3 bis 6 mal	hoch	mittelmaessig	eher ja	weder noch	eher ja	eher ja	eher ja	eher ja	weder noch	eher ja	eher ja	weder noch	weder noch	eher ja	ja	Landschaft/Natur
s213	emo	1	Gymnasium	12	f	rechts	ja	andere	Englisch	andere	Englisch	andere	Englisch	beide Eltern mit Migrationshintergrund	NA	NA	Hausfrau	Heimarbeit	Arzt	Gesundheitssektor	50-100	nie	7	Nebenfach	gut	befriedigend	manchmal	manchmal	nie	mittelmaessig	gering	eher nicht	ueberhaupt nicht	ueberhaupt nicht	ueberhaupt nicht	ueberhaupt nicht	ueberhaupt nicht	ueberhaupt nicht	ueberhaupt nicht	ueberhaupt nicht	ueberhaupt nicht	ueberhaupt nicht	ueberhaupt nicht	nein	Landschaft/Natur
s214	emo	1	Gymnasium	12	f	rechts	ja	deutsch	NA	deutsch	NA	deutsch	NA	kein Migrationshintergrund	NA	NA	Bankkaufrau	Finanzwesen	Hausmann	Heimarbeit	>100	taeglich	7	Nebenfach	gut	gut	manchmal	manchmal	1 bis 3 mal	hoch	mittelmaessig	weder noch	eher nicht	weder noch	eher ja	weder noch	eher nicht	eher ja	eher ja	eher nicht	eher nicht	eher nicht	weder noch	ja	Landschaft/Natur
s215	epo	1	Gymnasium	12	m	rechts	ja	deutsch	NA	deutsch	NA	deutsch	NA	kein Migrationshintergrund	NA	NA	Gesichtschirurgin	Gesundheitssektor	Arbeiter	Industrie	>100	nie	7	Nebenfach	befriedigend	sehr gut	manchmal	haeufig	3 bis 6 mal	gering	gering	ueberhaupt nicht	ueberhaupt nicht	ueberhaupt nicht	eher nicht	ueberhaupt nicht	eher nicht	sehr	weder noch	eher nicht	ueberhaupt nicht	ueberhaupt nicht	weder noch	ja	Staedte/urbane Kunst
s216	emo	1	Gymnasium	13	f	rechts	nein	deutsch	NA	deutsch	NA	deutsch	NA	kein Migrationshintergrund	Realschulabschluss	Abitur	Bankkauffrau	Finanzwesen	Ingenieur	Industrie	>100	nie	7	Nebenfach	sehr gut	sehr gut	haeufig	haeufig	1 bis 3 mal	hoch	mittelmaessig	sehr	eher ja	weder noch	weder noch	eher ja	eher nicht	eher ja	weder noch	sehr	eher nicht	eher ja	weder noch	ja	Portraets/Menschen
s217	emo	1	Gymnasium	15	m	rechts	ja	deutsch	NA	deutsch	NA	deutsch	NA	kein Migrationshintergrund	Hochschulabschluss	Hochschulabschluss	Amnestäsistin	Gesundheitssektor	Augenarzt	Gesundheitssektor	>100	taeglich	9	Nebenfach	sehr gut	ausreichend	selten oder nie	manchmal	1 bis 3 mal	sehr gering	gering	ueberhaupt nicht	eher nicht	ueberhaupt nicht	ueberhaupt nicht	ueberhaupt nicht	ueberhaupt nicht	ueberhaupt nicht	ueberhaupt nicht	ueberhaupt nicht	ueberhaupt nicht	ueberhaupt nicht	ueberhaupt nicht	ja	Landschaft/Natur
s218	emo	1	Gesamtschule	14	f	rechts	nein	deutsch	NA	deutsch	NA	deutsch	NA	kein Migrationshintergrund	Realschulabschluss	Realschulabschluss	Physiotherapeutin	Gesundheitssektor	Elektriker	Handwerk	20-50	3-4 mal die Woche	9	Nebenfach	sehr gut	sehr gut	immer	haeufig	1 bis 3 mal	sehr hoch	gering	eher ja	eher nicht	eher nicht	eher nicht	ueberhaupt nicht	weder noch	ueberhaupt nicht	ueberhaupt nicht	ueberhaupt nicht	ueberhaupt nicht	eher ja	ueberhaupt nicht	ja	Landschaft/Natur
s219	self	2	Gymnasium	16	f	rechts	ja	deutsch	NA	deutsch	NA	deutsch	NA	kein Migrationshintergrund	Abitur	NA	Kauffrau	Dienstleistung	Kaufmann	Dienstleistung	50-100	1-2 mal die Woche	10	Nebenfach	sehr gut	ausreichend	manchmal	haeufig	1 bis 3 mal	mittelmaessig	mittelmaessig	weder noch	eher nicht	weder noch	eher ja	weder noch	weder noch	sehr	eher nicht	eher ja	weder noch	weder noch	eher ja	ja	Tiere
s220	emo	1	Gymnasium	15	m	rechts	nein	deutsch	NA	deutsch	NA	deutsch	NA	kein Migrationshintergrund	Abitur	Abitur	Archivarin	Verwaltung	Chemiker	Industrie	>100	nie	9	Nebenfach	gut	gut	manchmal	haeufig	3 bis 6 mal	mittelmaessig	mittelmaessig	eher nicht	ueberhaupt nicht	eher nicht	eher nicht	eher nicht	weder noch	eher nicht	eher nicht	eher nicht	eher nicht	eher nicht	weder noch	ja	Landschaft/Natur
s221	self	2	Gesamtschule	NA	NA	NA	NA	NA	NA	NA	NA	NA	NA	NA	NA	NA	NA	NA	NA	NA	NA	NA	NA	NA	NA	NA	NA	NA	NA	NA	NA	NA	NA	NA	NA	NA	NA	NA	NA	NA	NA	NA	NA	NA	NA
s222	emo	1	Gymnasium	15	f	rechts	ja	deutsch	NA	deutsch	NA	deutsch	NA	kein Migrationshintergrund	Abitur	Abitur	Lehrerin	Bildung	Ingenieur	Industrie	50-100	1-2 mal die Woche	9	Nebenfach	gut	befriedigend	selten oder nie	manchmal	1 bis 3 mal	mittelmaessig	gering	eher nicht	ueberhaupt nicht	eher nicht	eher nicht	eher nicht	eher nicht	eher nicht	eher ja	eher nicht	eher nicht	eher nicht	eher nicht	nein	Portraets/Menschen
s223	emo	1	Gesamtschule	17	f	rechts	ja	deutsch	NA	deutsch	NA	deutsch	NA	kein Migrationshintergrund	Hauptschulabschluss	Realschulabschluss	Haushaltshilfe	Sozialarbeit	Maschinenmechatroniker	Industrie	>100	taeglich	11	Nebenfach	befriedigend	mangelhaft	selten oder nie	haeufig	1 bis 3 mal	mittelmaessig	gering	ueberhaupt nicht	weder noch	weder noch	eher nicht	eher nicht	eher nicht	weder noch	eher nicht	eher nicht	ueberhaupt nicht	ueberhaupt nicht	weder noch	nein	Landschaft/Natur
s224	epo	2	Gesamtschule	NA	f	rechts	ja	deutsch	NA	deutsch	NA	deutsch	NA	kein Migrationshintergrund	NA	NA	BTA	Industrie	Informatiker	IT	>100	taeglich	11	Nebenfach	gut	mangelhaft	selten oder nie	manchmal	3 bis 6 mal	mittelmaessig	gering	ueberhaupt nicht	ueberhaupt nicht	ueberhaupt nicht	ueberhaupt nicht	ueberhaupt nicht	ueberhaupt nicht	ueberhaupt nicht	ueberhaupt nicht	ueberhaupt nicht	ueberhaupt nicht	ueberhaupt nicht	ueberhaupt nicht	nein	Staedte/urbane Kunst
s225	epo	2	Gesamtschule	15	m	rechts	nein	deutsch	NA	deutsch	NA	deutsch	NA	kein Migrationshintergrund	Abitur	Abitur	Bürokauffrau	Verwaltung	Ingenieur	Industrie	>100	nie	10	Nebenfach	sehr gut	gut	manchmal	selten oder nie	nie	hoch	mittelmaessig	ueberhaupt nicht	eher nicht	eher nicht	ueberhaupt nicht	eher ja	weder noch	ueberhaupt nicht	weder noch	eher nicht	eher ja	eher nicht	weder noch	nein	abstrakte Kunst
s226	self	2	Gymnasium	16	f	rechts	nein	deutsch	NA	deutsch	NA	deutsch	NA	kein Migrationshintergrund	Erweiterter Realschulabschluss	Hauptschulabschluss	Angestellte	Öffentlicher Dienst	Schweißer	Handwerk	>100	nie	11	Nebenfach	befriedigend	ausreichend	manchmal	selten oder nie	1 bis 3 mal	gering	sehr gering	eher nicht	ueberhaupt nicht	eher nicht	ueberhaupt nicht	ueberhaupt nicht	ueberhaupt nicht	eher nicht	ueberhaupt nicht	ueberhaupt nicht	ueberhaupt nicht	ueberhaupt nicht	eher nicht	ja	Staedte/urbane Kunst
s227	epo	1	Gesamtschule	17	m	rechts	ja	deutsch	NA	andere	Italienisch	deutsch	NA	ein Elternteil mit Migrationshintergrund	NA	Abitur	Tanzlehrerin	Bildung	NA	NA	20-50	taeglich	11	Nebenfach	gut	ausreichend	selten oder nie	manchmal	1 bis 3 mal	gering	gering	ueberhaupt nicht	eher nicht	eher nicht	eher nicht	eher nicht	eher nicht	eher nicht	ueberhaupt nicht	ueberhaupt nicht	ueberhaupt nicht	ueberhaupt nicht	ueberhaupt nicht	ja	Staedte/urbane Kunst
s228	epo	1	Gesamtschule	14	f	rechts	ja	deutsch	NA	deutsch	NA	deutsch	NA	kein Migrationshintergrund	Fachabitur	Fachabitur	Selbständig	Selbstständig	Landschaftsarchitekt	Handwerk	50-100	nie	9	Nebenfach	sehr gut	sehr gut	haeufig	manchmal	1 bis 3 mal	hoch	mittelmaessig	ueberhaupt nicht	ueberhaupt nicht	ueberhaupt nicht	ueberhaupt nicht	ueberhaupt nicht	ueberhaupt nicht	ueberhaupt nicht	ueberhaupt nicht	ueberhaupt nicht	ueberhaupt nicht	eher ja	ueberhaupt nicht	ja	Staedte/urbane Kunst
s229	epo	2	Gymnasium	17	m	rechts	nein	deutsch	NA	deutsch	NA	deutsch	NA	kein Migrationshintergrund	Realschulabschluss	Realschulabschluss	Bürokauffrau	Verwaltung	Arbeiter	Industrie	>100	nie	11	Nebenfach	befriedigend	mangelhaft	selten oder nie	selten oder nie	nie	sehr gering	sehr gering	ueberhaupt nicht	ueberhaupt nicht	ueberhaupt nicht	ueberhaupt nicht	ueberhaupt nicht	ueberhaupt nicht	eher nicht	ueberhaupt nicht	ueberhaupt nicht	ueberhaupt nicht	ueberhaupt nicht	ueberhaupt nicht	ja	Landschaft/Natur
s230	self	2	Realschule	13	m	rechts	nein	deutsch	NA	deutsch	NA	andere	Russisch	ein Elternteil mit Migrationshintergrund	Realschulabschluss	Hochschulabschluss	Physiotherapeutin	Gesundheitssektor	Ingenieur	Industrie	50-100	nie	8	Nebenfach	befriedigend	befriedigend	selten oder nie	selten oder nie	1 bis 3 mal	mittelmaessig	mittelmaessig	weder noch	eher ja	eher nicht	eher ja	weder noch	eher ja	eher ja	weder noch	eher ja	weder noch	eher ja	eher nicht	nein	Tiere
s231	emo	1	Gesamtschule	18	f	rechts	ja	deutsch	NA	deutsch	NA	deutsch	NA	kein Migrationshintergrund	Realschulabschluss	Hauptschulabschluss	Hotelfachfrau	Dienstleistung	Chefkoch	Gastronomie	20-50	taeglich	11	Nebenfach	befriedigend	befriedigend	haeufig	manchmal	nie	gering	gering	ueberhaupt nicht	ueberhaupt nicht	ueberhaupt nicht	ueberhaupt nicht	ueberhaupt nicht	ueberhaupt nicht	ueberhaupt nicht	ueberhaupt nicht	ueberhaupt nicht	ueberhaupt nicht	ueberhaupt nicht	ueberhaupt nicht	ja	Landschaft/Natur
s232	emo	1	Gymnasium	15	f	rechts	ja	deutsch	NA	deutsch	NA	deutsch	NA	kein Migrationshintergrund	Abitur	Hauptschulabschluss	NA	NA	Mechaniker	Industrie	>100	5-6 mal die Woche	9	Nebenfach	gut	befriedigend	haeufig	haeufig	1 bis 3 mal	hoch	mittelmaessig	eher nicht	eher nicht	eher nicht	eher nicht	eher nicht	weder noch	weder noch	eher nicht	ueberhaupt nicht	ueberhaupt nicht	weder noch	eher nicht	ja	Portraets/Menschen
s233	NA	1	Hauptschule	NA	NA	NA	NA	NA	NA	NA	NA	NA	NA	NA	NA	NA	NA	NA	NA	NA	NA	NA	NA	NA	NA	NA	NA	NA	NA	NA	NA	NA	NA	NA	NA	NA	NA	NA	NA	NA	NA	NA	NA	NA	NA
s234	emo	1	Gesamtschule	18	m	rechts	nein	deutsch	NA	deutsch	NA	deutsch	NA	kein Migrationshintergrund	Realschulabschluss	Abitur	Hausfrau	Heimarbeit	Selbstständig	Selbstständig	50-100	5-6 mal die Woche	11	Nebenfach	ausreichend	ausreichend	manchmal	manchmal	1 bis 3 mal	sehr gering	gering	ueberhaupt nicht	eher nicht	ueberhaupt nicht	eher nicht	ueberhaupt nicht	eher nicht	ueberhaupt nicht	ueberhaupt nicht	ueberhaupt nicht	ueberhaupt nicht	ueberhaupt nicht	ueberhaupt nicht	ja	Landschaft/Natur
s235	epo	2	Gesamtschule	NA	NA	NA	NA	NA	NA	NA	NA	NA	NA	NA	NA	NA	NA	NA	NA	NA	NA	NA	NA	NA	NA	NA	NA	NA	NA	NA	NA	NA	NA	NA	NA	NA	NA	NA	NA	NA	NA	NA	NA	NA	NA
s236	emo	1	Gesamtschule	15	m	rechts	nein	deutsch	NA	deutsch	NA	deutsch	NA	kein Migrationshintergrund	NA	NA	Fleischermeisterin	Gastronomie	Fleischermeister	Gastronomie	>100	nie	9	Nebenfach	gut	befriedigend	selten oder nie	haeufig	1 bis 3 mal	mittelmaessig	gering	eher nicht	eher nicht	eher nicht	eher nicht	eher ja	eher nicht	weder noch	eher nicht	eher nicht	eher nicht	ueberhaupt nicht	eher nicht	ja	Tiere
s237	epo	1	Gymnasium	14	f	rechts	nein	andere	Russisch	andere	Russisch	andere	Russisch	beide Eltern mit Migrationshintergrund	Abitur	Realschulabschluss	Erzieherin	Bildung	Maschienenverwalter	Industrie	>100	taeglich	9	Nebenfach	gut	befriedigend	manchmal	haeufig	1 bis 3 mal	mittelmaessig	mittelmaessig	ueberhaupt nicht	ueberhaupt nicht	ueberhaupt nicht	ueberhaupt nicht	ueberhaupt nicht	ueberhaupt nicht	ueberhaupt nicht	ueberhaupt nicht	ueberhaupt nicht	ueberhaupt nicht	ueberhaupt nicht	ueberhaupt nicht	ja	Landschaft/Natur
s238	self	2	Gesamtschule	16	m	rechts	nein	deutsch	NA	deutsch	NA	deutsch	NA	kein Migrationshintergrund	Realschulabschluss	Realschulabschluss	Altenpflegerin	Gesundheitssektor	Berufskraftfahrer	Dienstleistung	20-50	nie	10	Hauptfach	befriedigend	gut	manchmal	manchmal	1 bis 3 mal	hoch	mittelmaessig	eher nicht	ueberhaupt nicht	weder noch	eher nicht	ueberhaupt nicht	ueberhaupt nicht	weder noch	ueberhaupt nicht	eher nicht	ueberhaupt nicht	eher nicht	weder noch	ja	Tiere
s239	epo	2	Gesamtschule	15	m	links	nein	deutsch	NA	deutsch	NA	deutsch	NA	kein Migrationshintergrund	Abitur	Abitur	Grundschullehrerin	Bildung	Ingenieur	Industrie	>100	1-2 mal die Woche	10	Nebenfach	befriedigend	befriedigend	manchmal	manchmal	1 bis 3 mal	mittelmaessig	mittelmaessig	eher ja	weder noch	eher ja	eher ja	eher ja	weder noch	eher ja	eher ja	eher ja	eher nicht	eher ja	eher ja	ja	Landschaft/Natur
s240	self	2	Gymnasium	16	f	rechts	ja	deutsch	NA	deutsch	NA	deutsch	NA	kein Migrationshintergrund	Realschulabschluss	Abitur	Arbeiter	Industrie	Außendienstler	Dienstleistung	50-100	taeglich	11	Nebenfach	sehr gut	gut	haeufig	manchmal	3 bis 6 mal	mittelmaessig	gering	weder noch	weder noch	eher nicht	eher ja	eher ja	eher nicht	eher ja	eher ja	weder noch	ueberhaupt nicht	eher nicht	sehr	ja	Portraets/Menschen
s241	emo	1	Hauptschule	14	f	rechts	nein	deutsch	NA	andere	Bosnisch	andere	Türkisch	beide Eltern mit Migrationshintergrund	Realschulabschluss	Erweiterter Realschulabschluss	Selbstständig	Selbstständig	Selbstständig	Selbstständig	50-100	1-2 mal die Woche	7	Nebenfach	sehr gut	gut	immer	immer	nie	hoch	mittelmaessig	eher nicht	eher nicht	eher ja	weder noch	eher nicht	ueberhaupt nicht	sehr	weder noch	eher nicht	weder noch	weder noch	weder noch	ja	Portraets/Menschen
s242	epo	1	Gesamtschule	18	m	rechts	nein	deutsch	NA	deutsch	NA	deutsch	NA	kein Migrationshintergrund	Abitur	Abitur	Lehrerin	Bildung	Kaufmann	Dienstleistung	>100	5-6 mal die Woche	11	Nebenfach	ausreichend	befriedigend	manchmal	manchmal	1 bis 3 mal	gering	gering	ueberhaupt nicht	eher nicht	weder noch	ueberhaupt nicht	ueberhaupt nicht	ueberhaupt nicht	eher ja	eher nicht	ueberhaupt nicht	ueberhaupt nicht	ueberhaupt nicht	eher ja	ja	Landschaft/Natur
s243	self	2	Gymnasium	15	f	rechts	nein	deutsch	NA	deutsch	NA	deutsch	NA	kein Migrationshintergrund	Realschulabschluss	NA	NA	NA	NA	NA	50-100	3-4 mal die Woche	10	Nebenfach	sehr gut	sehr gut	haeufig	haeufig	1 bis 3 mal	hoch	mittelmaessig	weder noch	eher ja	eher ja	eher ja	weder noch	weder noch	weder noch	eher nicht	eher nicht	ueberhaupt nicht	weder noch	eher nicht	ja	abstrakte Kunst
s244	epo	2	NA	17	f	rechts	ja	andere	Russisch	andere	Kasachisch	andere	Russisch	beide Eltern mit Migrationshintergrund	NA	NA	Putzfrau	Handwerk	Gärtner	Handwerk	20-50	taeglich	11	Nebenfach	gut	befriedigend	selten oder nie	manchmal	1 bis 3 mal	mittelmaessig	sehr gering	ueberhaupt nicht	eher nicht	weder noch	ueberhaupt nicht	weder noch	ueberhaupt nicht	eher ja	eher nicht	ueberhaupt nicht	ueberhaupt nicht	eher nicht	weder noch	ja	Staedte/urbane Kunst
s245	emo	1	Realschule	14	f	rechts	nein	andere	Russisch	andere	Russisch	andere	Russisch	beide Eltern mit Migrationshintergrund	NA	NA	NA	NA	NA	NA	0-20	taeglich	7	kein Kunstunterricht	sehr gut	befriedigend	selten oder nie	manchmal	1 bis 3 mal	sehr gering	mittelmaessig	weder noch	eher nicht	weder noch	eher ja	ueberhaupt nicht	weder noch	ueberhaupt nicht	weder noch	ueberhaupt nicht	weder noch	eher ja	ueberhaupt nicht	nein	Portraets/Menschen
s246	epo	2	Gymnasium	17	m	links	ja	deutsch	NA	deutsch	NA	deutsch	NA	kein Migrationshintergrund	Abitur	Abitur	Grundschullehrerin	Bildung	Bauingenieur	Architektur	>100	3-4 mal die Woche	11	Nebenfach	gut	ausreichend	selten oder nie	manchmal	mehr als 6 mal	gering	gering	ueberhaupt nicht	ueberhaupt nicht	ueberhaupt nicht	eher nicht	ueberhaupt nicht	ueberhaupt nicht	eher nicht	ueberhaupt nicht	ueberhaupt nicht	ueberhaupt nicht	ueberhaupt nicht	eher nicht	ja	Staedte/urbane Kunst
s247	epo	1	Gymnasium	12	f	rechts	ja	deutsch	NA	deutsch	NA	deutsch	NA	kein Migrationshintergrund	Abitur	Abitur	Ärztin	Gesundheitssektor	Arzt	Gesundheitssektor	>100	nie	7	Nebenfach	sehr gut	gut	haeufig	haeufig	3 bis 6 mal	hoch	mittelmaessig	weder noch	weder noch	eher nicht	eher ja	eher ja	weder noch	eher nicht	eher nicht	eher nicht	ueberhaupt nicht	weder noch	weder noch	ja	Landschaft/Natur
s248	emo	1	NA	NA	NA	NA	NA	NA	NA	NA	NA	NA	NA	NA	NA	NA	NA	NA	NA	NA	NA	NA	NA	NA	NA	NA	NA	NA	NA	NA	NA	NA	NA	NA	NA	NA	NA	NA	NA	NA	NA	NA	NA	NA	NA
s249	emo	1	Gesamtschule	15	m	links	nein	deutsch	NA	deutsch	NA	deutsch	NA	kein Migrationshintergrund	Realschulabschluss	Realschulabschluss	Telefonservicekraft	Dienstleistung	Arbeiter	Industrie	0-20	taeglich	9	Nebenfach	gut	gut	selten oder nie	selten oder nie	1 bis 3 mal	mittelmaessig	mittelmaessig	ueberhaupt nicht	ueberhaupt nicht	ueberhaupt nicht	eher nicht	ueberhaupt nicht	ueberhaupt nicht	ueberhaupt nicht	ueberhaupt nicht	ueberhaupt nicht	ueberhaupt nicht	ueberhaupt nicht	ueberhaupt nicht	nein	Landschaft/Natur
s250	epo	1	Realschule	18	f	links	nein	deutsch	NA	deutsch	NA	deutsch	NA	kein Migrationshintergrund	NA	NA	Physiotherapeutin	Gesundheitssektor	Bauzeichner	Handwerk	0-20	1-2 mal die Woche	8	kein Kunstunterricht	mangelhaft	sehr gut	selten oder nie	immer	1 bis 3 mal	sehr gering	sehr gering	sehr	sehr	sehr	sehr	sehr	sehr	sehr	sehr	sehr	sehr	sehr	sehr	nein	Landschaft/Natur
s251	epo	1	Gesamtschule	17	f	rechts	ja	deutsch	NA	deutsch	NA	deutsch	NA	kein Migrationshintergrund	Erweiterter Realschulabschluss	Erweiterter Realschulabschluss	Einzelhandelskauffrau	Dienstleistung	Schweißer	Handwerk	20-50	taeglich	11	Hauptfach	gut	gut	haeufig	haeufig	nie	mittelmaessig	gering	ueberhaupt nicht	ueberhaupt nicht	ueberhaupt nicht	ueberhaupt nicht	ueberhaupt nicht	ueberhaupt nicht	ueberhaupt nicht	ueberhaupt nicht	ueberhaupt nicht	ueberhaupt nicht	ueberhaupt nicht	ueberhaupt nicht	nein	Tiere
s252	epo	2	Gesamtschule	17	m	links	nein	deutsch	NA	deutsch	NA	deutsch	NA	kein Migrationshintergrund	Realschulabschluss	Hauptschulabschluss	Polizistin	Öffentlicher Dienst	NA	NA	20-50	nie	10	Nebenfach	befriedigend	ausreichend	selten oder nie	selten oder nie	3 bis 6 mal	gering	mittelmaessig	eher nicht	eher ja	eher nicht	eher ja	eher nicht	weder noch	eher nicht	eher nicht	eher nicht	eher nicht	eher nicht	eher nicht	ja	Portraets/Menschen
s253	epo	2	Gymnasium	16	f	rechts	ja	deutsch	NA	deutsch	NA	deutsch	NA	kein Migrationshintergrund	Hauptschulabschluss	Realschulabschluss	Putzfrau	Handwerk	Gerichtsvollzieher	Recht	20-50	1-2 mal die Woche	11	Nebenfach	sehr gut	ausreichend	manchmal	haeufig	1 bis 3 mal	mittelmaessig	gering	eher nicht	weder noch	eher ja	eher ja	weder noch	weder noch	eher ja	eher nicht	eher nicht	ueberhaupt nicht	eher nicht	eher ja	ja	Landschaft/Natur
s254	emo	1	Gesamtschule	16	f	rechts	nein	deutsch	NA	deutsch	NA	deutsch	NA	kein Migrationshintergrund	Abitur	Abitur	Apothekenhelferin	Gesundheitssektor	NA	NA	50-100	nie	9	Nebenfach	gut	sehr gut	haeufig	haeufig	1 bis 3 mal	mittelmaessig	mittelmaessig	weder noch	weder noch	weder noch	weder noch	weder noch	weder noch	eher nicht	eher nicht	eher nicht	eher nicht	eher ja	weder noch	ja	Landschaft/Natur
s255	emo	1	Gymnasium	14	m	links	nein	deutsch	NA	deutsch	NA	deutsch	NA	kein Migrationshintergrund	Abitur	Abitur	Psychologin	Gesundheitssektor	Abteilungsleiter	Management	>100	3-4 mal die Woche	9	Nebenfach	befriedigend	ausreichend	selten oder nie	selten oder nie	1 bis 3 mal	sehr gering	sehr gering	ueberhaupt nicht	ueberhaupt nicht	ueberhaupt nicht	ueberhaupt nicht	ueberhaupt nicht	ueberhaupt nicht	ueberhaupt nicht	ueberhaupt nicht	ueberhaupt nicht	ueberhaupt nicht	ueberhaupt nicht	ueberhaupt nicht	ja	abstrakte Kunst
s256	emo	1	Gymnasium	14	f	rechts	ja	deutsch	NA	deutsch	NA	deutsch	NA	kein Migrationshintergrund	Abitur	Hauptschulabschluss	Archivarin	Verwaltung	Brauereiarbeiter	Industrie	>100	taeglich	9	Nebenfach	gut	ausreichend	selten oder nie	haeufig	nie	sehr gering	sehr gering	weder noch	weder noch	weder noch	weder noch	weder noch	weder noch	weder noch	weder noch	weder noch	weder noch	weder noch	weder noch	ja	Landschaft/Natur
s257	self	2	Gymnasium	15	f	rechts	ja	deutsch	NA	deutsch	NA	deutsch	NA	kein Migrationshintergrund	Abitur	Fachabitur	Architektin	Architektur	Ingenieur	Industrie	>100	1-2 mal die Woche	10	Nebenfach	sehr gut	befriedigend	manchmal	manchmal	3 bis 6 mal	hoch	mittelmaessig	eher ja	eher ja	sehr	sehr	eher ja	eher nicht	sehr	eher ja	weder noch	eher nicht	weder noch	sehr	ja	Portraets/Menschen
s258	emo	1	Gesamtschule	15	m	rechts	nein	deutsch	NA	deutsch	NA	deutsch	NA	kein Migrationshintergrund	Erweiterter Realschulabschluss	Abitur	Hausfrau	Heimarbeit	Ingenieur	Industrie	50-100	taeglich	9	Nebenfach	ausreichend	befriedigend	selten oder nie	selten oder nie	nie	mittelmaessig	gering	ueberhaupt nicht	ueberhaupt nicht	eher nicht	eher nicht	eher nicht	ueberhaupt nicht	ueberhaupt nicht	ueberhaupt nicht	ueberhaupt nicht	ueberhaupt nicht	ueberhaupt nicht	ueberhaupt nicht	ja	Staedte/urbane Kunst
s259	epo	1	Hauptschule	12	f	rechts	nein	andere	Russisch	andere	Kasachisch	andere	Kasachisch	beide Eltern mit Migrationshintergrund	NA	NA	Kauffrau	Dienstleistung	NA	NA	20-50	taeglich	7	Nebenfach	gut	befriedigend	haeufig	haeufig	1 bis 3 mal	mittelmaessig	mittelmaessig	eher nicht	eher nicht	eher nicht	eher nicht	eher nicht	weder noch	weder noch	weder noch	weder noch	eher ja	weder noch	eher ja	ja	Portraets/Menschen
s260	emo	1	Gymnasium	12	m	links	nein	andere	Arabisch	andere	Arabisch	andere	Arabisch	beide Eltern mit Migrationshintergrund	Abitur	Abitur	Anästesistin	Gesundheitssektor	Pharmazeutiker	Gesundheitssektor	>100	nie	7	Nebenfach	sehr gut	gut	manchmal	manchmal	1 bis 3 mal	hoch	mittelmaessig	weder noch	ueberhaupt nicht	sehr	eher nicht	sehr	sehr	eher nicht	eher nicht	eher ja	eher ja	weder noch	sehr	nein	Landschaft/Natur
s261	epo	1	Realschule	13	f	rechts	ja	andere	Türkisch	andere	Türkisch	andere	Türkisch	beide Eltern mit Migrationshintergrund	NA	NA	NA	NA	Staplerfahrer	Industrie	50-100	taeglich	7	Nebenfach	mangelhaft	mangelhaft	manchmal	haeufig	nie	gering	gering	ueberhaupt nicht	weder noch	eher nicht	ueberhaupt nicht	ueberhaupt nicht	ueberhaupt nicht	eher ja	weder noch	weder noch	eher ja	eher ja	eher ja	nein	Landschaft/Natur
s262	epo	1	Gymnasium	15	f	rechts	ja	deutsch	NA	deutsch	NA	deutsch	NA	kein Migrationshintergrund	Realschulabschluss	Realschulabschluss	CTA	Industrie	NA	NA	0-20	taeglich	9	Nebenfach	gut	gut	manchmal	haeufig	nie	gering	gering	eher nicht	weder noch	weder noch	eher nicht	eher nicht	eher nicht	ueberhaupt nicht	ueberhaupt nicht	ueberhaupt nicht	ueberhaupt nicht	ueberhaupt nicht	ueberhaupt nicht	ja	Landschaft/Natur
s263	emo	1	Gymnasium	14	m	rechts	nein	deutsch	NA	deutsch	NA	deutsch	NA	kein Migrationshintergrund	Abitur	Abitur	Stadtplanerin	Architektur	Lehrer	Bildung	20-50	5-6 mal die Woche	9	Nebenfach	gut	befriedigend	selten oder nie	selten oder nie	1 bis 3 mal	gering	mittelmaessig	eher nicht	eher nicht	eher nicht	weder noch	ueberhaupt nicht	ueberhaupt nicht	eher nicht	eher nicht	eher nicht	ueberhaupt nicht	eher nicht	eher nicht	ja	Staedte/urbane Kunst
s264	self	2	Gymnasium	17	m	rechts	nein	deutsch	NA	deutsch	NA	deutsch	NA	kein Migrationshintergrund	Realschulabschluss	Abitur	Abteilungsleiterin	Öffentlicher Dienst	Ingenieur	Industrie	>100	nie	11	Nebenfach	sehr gut	befriedigend	manchmal	manchmal	1 bis 3 mal	mittelmaessig	gering	weder noch	ueberhaupt nicht	eher nicht	eher nicht	ueberhaupt nicht	ueberhaupt nicht	eher ja	ueberhaupt nicht	eher nicht	weder noch	eher nicht	eher ja	ja	abstrakte Kunst
s265	epo	1	Gymnasium	12	f	rechts	nein	deutsch	NA	deutsch	NA	deutsch	NA	kein Migrationshintergrund	NA	NA	Sprachheilpädagogin	Sozialarbeit	Augenarzt	Gesundheitssektor	>100	nie	7	Nebenfach	befriedigend	gut	manchmal	haeufig	mehr als 6 mal	hoch	hoch	eher ja	weder noch	eher ja	eher ja	weder noch	weder noch	eher ja	weder noch	eher nicht	weder noch	weder noch	weder noch	ja	Landschaft/Natur
s266	self	2	Gesamtschule	15	m	rechts	nein	deutsch	NA	deutsch	NA	andere	Italienisch	ein Elternteil mit Migrationshintergrund	Realschulabschluss	Realschulabschluss	NA	NA	Abteilungsleiter	Management	20-50	1-2 mal die Woche	10	Nebenfach	gut	gut	manchmal	manchmal	nie	gering	gering	ueberhaupt nicht	ueberhaupt nicht	ueberhaupt nicht	ueberhaupt nicht	ueberhaupt nicht	ueberhaupt nicht	eher nicht	ueberhaupt nicht	ueberhaupt nicht	ueberhaupt nicht	ueberhaupt nicht	ueberhaupt nicht	nein	Tiere
s267	epo	2	Realschule	13	m	rechts	nein	andere	Arabisch	andere	Arabisch	andere	Arabisch	beide Eltern mit Migrationshintergrund	NA	NA	Lehrerin	Bildung	NA	NA	20-50	1-2 mal die Woche	8	Nebenfach	befriedigend	befriedigend	selten oder nie	selten oder nie	nie	sehr gering	sehr gering	ueberhaupt nicht	ueberhaupt nicht	ueberhaupt nicht	ueberhaupt nicht	ueberhaupt nicht	ueberhaupt nicht	eher nicht	ueberhaupt nicht	ueberhaupt nicht	ueberhaupt nicht	ueberhaupt nicht	ueberhaupt nicht	nein	Landschaft/Natur
s268	self	2	Gesamtschule	17	m	rechts	ja	deutsch	NA	deutsch	NA	deutsch	NA	kein Migrationshintergrund	Realschulabschluss	Abitur	NA	NA	Manager	Management	50-100	taeglich	11	Nebenfach	befriedigend	mangelhaft	selten oder nie	manchmal	1 bis 3 mal	sehr gering	sehr gering	eher ja	ueberhaupt nicht	ueberhaupt nicht	ueberhaupt nicht	ueberhaupt nicht	ueberhaupt nicht	ueberhaupt nicht	ueberhaupt nicht	eher nicht	ueberhaupt nicht	ueberhaupt nicht	ueberhaupt nicht	ja	Landschaft/Natur
s269	epo	1	Hauptschule	13	f	rechts	ja	deutsch	NA	deutsch	NA	deutsch	NA	kein Migrationshintergrund	Realschulabschluss	Hauptschulabschluss	Hausfrau	Heimarbeit	NA	NA	0-20	nie	7	Nebenfach	gut	mangelhaft	manchmal	haeufig	nie	mittelmaessig	mittelmaessig	weder noch	eher nicht	eher nicht	eher nicht	eher nicht	eher nicht	eher nicht	weder noch	eher nicht	weder noch	eher nicht	weder noch	nein	abstrakte Kunst
s270	self	2	Gesamtschule	15	m	rechts	ja	deutsch	NA	deutsch	NA	deutsch	NA	kein Migrationshintergrund	Abitur	Abitur	Lehrerin	Bildung	Finanzschef	Finanzwesen	50-100	1-2 mal die Woche	10	Nebenfach	gut	befriedigend	selten oder nie	haeufig	1 bis 3 mal	mittelmaessig	mittelmaessig	weder noch	weder noch	weder noch	weder noch	weder noch	weder noch	weder noch	eher nicht	eher nicht	eher nicht	eher nicht	eher ja	ja	Staedte/urbane Kunst
s271	emo	1	Hauptschule	15	f	rechts	nein	andere	Italienisch	deutsch	NA	deutsch	NA	kein Migrationshintergrund	NA	NA	NA	NA	Arbeiter	Industrie	0-20	nie	7	Nebenfach	mangelhaft	mangelhaft	selten oder nie	immer	1 bis 3 mal	sehr gering	sehr gering	eher ja	weder noch	weder noch	weder noch	eher ja	weder noch	sehr	eher ja	weder noch	eher nicht	ueberhaupt nicht	ueberhaupt nicht	ja	Tiere
s272	epo	1	Gesamtschule	15	m	rechts	ja	deutsch	NA	andere	Thechisch	deutsch	NA	ein Elternteil mit Migrationshintergrund	Realschulabschluss	Fachabitur	Altenpflegerin	Gesundheitsektor	Softwareentwickler	IT	50-100	nie	9	Nebenfach	gut	befriedigend	manchmal	haeufig	nie	gering	gering	ueberhaupt nicht	ueberhaupt nicht	ueberhaupt nicht	eher nicht	eher nicht	ueberhaupt nicht	eher nicht	ueberhaupt nicht	ueberhaupt nicht	eher nicht	ueberhaupt nicht	eher nicht	nein	Landschaft/Natur
s273	emo	1	Gesamtschule	NA	NA	NA	NA	NA	NA	NA	NA	NA	NA	NA	NA	NA	NA	NA	NA	NA	NA	NA	NA	NA	NA	NA	NA	NA	NA	NA	NA	NA	NA	NA	NA	NA	NA	NA	NA	NA	NA	NA	NA	NA	NA
s274	epo	2	Realschule	14	m	rechts	nein	deutsch	NA	deutsch	NA	deutsch	NA	kein Migrationshintergrund	Hauptschulabschluss	NA	Drogeriefachverkäuferin	Kosmetik	Fahrlehrer	Bildung	20-50	1-2 mal die Woche	8	Nebenfach	befriedigend	ausreichend	selten oder nie	selten oder nie	nie	gering	sehr gering	ueberhaupt nicht	ueberhaupt nicht	ueberhaupt nicht	ueberhaupt nicht	ueberhaupt nicht	weder noch	ueberhaupt nicht	ueberhaupt nicht	ueberhaupt nicht	ueberhaupt nicht	ueberhaupt nicht	ueberhaupt nicht	nein	Staedte/urbane Kunst
s275	epo	2	Gymnasium	16	f	rechts	nein	deutsch	NA	deutsch	NA	deutsch	NA	kein Migrationshintergrund	Abitur	Abitur	Lehrerin	Bildung	Lehrer	Bildung	>100	1-2 mal die Woche	11	Nebenfach	gut	befriedigend	manchmal	immer	1 bis 3 mal	mittelmaessig	gering	eher ja	eher ja	sehr	weder noch	eher ja	eher nicht	eher ja	eher nicht	eher ja	ueberhaupt nicht	eher ja	eher ja	ja	Portraets/Menschen
s276	epo	1	Gymnasium	12	m	rechts	nein	deutsch	NA	deutsch	NA	deutsch	NA	kein Migrationshintergrund	Abitur	Abitur	NA	NA	Zahnarzt	Gesundheitssektor	>100	nie	7	Nebenfach	ausreichend	ausreichend	selten oder nie	manchmal	1 bis 3 mal	gering	gering	weder noch	weder noch	eher ja	eher ja	eher ja	eher ja	weder noch	weder noch	eher ja	eher nicht	eher nicht	eher nicht	nein	Tiere
s277	epo	2	Gymnasium	15	f	rechts	ja	deutsch	NA	deutsch	NA	deutsch	NA	kein Migrationshintergrund	Abitur	Abitur	Apothekerin	Gesundheitssektor	Autodesigner	Industrie	>100	3-4 mal die Woche	10	Nebenfach	sehr gut	befriedigend	haeufig	haeufig	1 bis 3 mal	hoch	gering	eher nicht	eher nicht	eher ja	eher ja	eher nicht	eher nicht	sehr	eher nicht	eher nicht	eher nicht	sehr	sehr	ja	Landschaft/Natur
s278	epo	2	Gesamtschule	16	f	links	nein	andere	Türkisch	andere	Türkisch	andere	Türkisch	beide Eltern mit Migrationshintergrund	Realschulabschluss	NA	Fleischfachverkäuferin	Gastronomie	NA	NA	20-50	nie	10	Nebenfach	gut	mangelhaft	haeufig	selten oder nie	3 bis 6 mal	sehr hoch	mittelmaessig	sehr	weder noch	eher ja	eher ja	eher nicht	ueberhaupt nicht	sehr	sehr	sehr	ueberhaupt nicht	sehr	sehr	ja	Landschaft/Natur
s279	epo	2	Gymnasium	16	f	rechts	ja	deutsch	NA	deutsch	NA	deutsch	NA	kein Migrationshintergrund	Realschulabschluss	Realschulabschluss	Lehrerin	Bildung	Ingenieur	Industrie	>100	nie	10	Nebenfach	gut	gut	haeufig	immer	1 bis 3 mal	hoch	mittelmaessig	weder noch	eher ja	weder noch	eher ja	weder noch	weder noch	eher nicht	eher nicht	eher nicht	eher nicht	weder noch	eher nicht	ja	Landschaft/Natur
s280	epo	2	Realschule	15	f	rechts	nein	andere	NA	andere	NA	andere	NA	beide Eltern mit Migrationshintergrund	Realschulabschluss	Hauptschulabschluss	Bürokauffrau	Verwaltung	Tischler	Handwerk	0-20	1-2 mal die Woche	8	Nebenfach	befriedigend	ausreichend	selten oder nie	haeufig	nie	gering	gering	ueberhaupt nicht	eher nicht	weder noch	eher nicht	eher nicht	weder noch	eher nicht	weder noch	eher nicht	eher nicht	eher nicht	eher nicht	ja	Portraets/Menschen
s281	self	2	Gymnasium	16	f	links	ja	deutsch	NA	andere	Slowakisch	deutsch	NA	ein Elternteil mit Migrationshintergrund	Abitur	Abitur	Controller	Finanzwesen	Kaufmann	Dienstleistung	>100	nie	11	Nebenfach	gut	ausreichend	selten oder nie	haeufig	1 bis 3 mal	mittelmaessig	mittelmaessig	eher ja	weder noch	eher ja	eher ja	eher ja	eher ja	weder noch	weder noch	weder noch	weder noch	eher ja	eher nicht	ja	Tiere
s282	epo	2	Gesamtschule	16	f	rechts	ja	andere	Russisch	andere	Russisch	andere	Russisch	beide Eltern mit Migrationshintergrund	NA	NA	Einzelhandelskauffrau	Dienstleistung	Pflegedienstleiter	Gesundheitssektor	20-50	taeglich	11	Nebenfach	gut	befriedigend	selten oder nie	haeufig	1 bis 3 mal	gering	sehr gering	ueberhaupt nicht	ueberhaupt nicht	eher nicht	weder noch	ueberhaupt nicht	ueberhaupt nicht	ueberhaupt nicht	ueberhaupt nicht	weder noch	ueberhaupt nicht	ueberhaupt nicht	eher ja	ja	Landschaft/Natur
s283	epo	2	Realschule	14	m	rechts	nein	andere	Arabisch	andere	Arabisch	andere	Arabisch	beide Eltern mit Migrationshintergrund	NA	NA	Hausfrau	Heimarbeit	Maler	Handwerk	50-100	nie	8	Hauptfach	gut	gut	manchmal	manchmal	nie	gering	gering	weder noch	ueberhaupt nicht	eher nicht	sehr	sehr	eher nicht	weder noch	eher nicht	ueberhaupt nicht	sehr	eher nicht	ueberhaupt nicht	nein	Landschaft/Natur
s284	epo	1	Gesamtschule	17	f	rechts	nein	deutsch	NA	andere	Polnisch	andere	Polnisch	beide Eltern mit Migrationshintergrund	Abitur	Hauptschulabschluss	Kellnerin	Gastronomie	Techniker	Handwerk	50-100	1-2 mal die Woche	11	Nebenfach	sehr gut	sehr gut	immer	haeufig	nie	sehr hoch	mittelmaessig	ueberhaupt nicht	eher ja	sehr	sehr	sehr	eher ja	sehr	sehr	eher nicht	ueberhaupt nicht	sehr	sehr	ja	Portraets/Menschen
s285	epo	2	Gesamtschule	NA	NA	NA	NA	NA	NA	NA	NA	NA	NA	NA	NA	NA	NA	NA	NA	NA	NA	NA	NA	NA	NA	NA	NA	NA	NA	NA	NA	NA	NA	NA	NA	NA	NA	NA	NA	NA	NA	NA	NA	NA	NA
s286	epo	2	Realschule	13	m	rechts	nein	andere	Thai	andere	Thai	deutsch	NA	ein Elternteil mit Migrationshintergrund	NA	NA	Arbeitslos	Arbeitslos	Buchhändler	Dienstleistung	20-50	1-2 mal die Woche	8	Nebenfach	sehr gut	gut	manchmal	manchmal	1 bis 3 mal	hoch	mittelmaessig	eher nicht	eher nicht	weder noch	weder noch	weder noch	weder noch	weder noch	eher nicht	weder noch	eher nicht	weder noch	weder noch	ja	Landschaft/Natur
s287	epo	2	Gymnasium	18	f	rechts	ja	deutsch	NA	andere	Englisch	deutsch	NA	ein Elternteil mit Migrationshintergrund	Abitur	Abitur	Arzthelferin	Gesundheitssektor	NA	NA	50-100	taeglich	11	Nebenfach	sehr gut	gut	haeufig	immer	3 bis 6 mal	hoch	mittelmaessig	eher ja	weder noch	weder noch	weder noch	eher ja	eher ja	sehr	eher ja	eher ja	sehr	eher ja	sehr	ja	abstrakte Kunst
s288	self	2	Realschule	13	m	rechts	nein	andere	Russisch	andere	Russisch	andere	Ukrainisch	beide Eltern mit Migrationshintergrund	Realschulabschluss	Realschulabschluss	Näherin	Handwerk	Mechatroniker	Industrie	50-100	nie	8	kein Kunstunterricht	befriedigend	mangelhaft	selten oder nie	haeufig	nie	sehr gering	sehr gering	ueberhaupt nicht	ueberhaupt nicht	ueberhaupt nicht	ueberhaupt nicht	ueberhaupt nicht	ueberhaupt nicht	ueberhaupt nicht	ueberhaupt nicht	ueberhaupt nicht	ueberhaupt nicht	ueberhaupt nicht	ueberhaupt nicht	nein	Tiere
s289	epo	1	Gymnasium	12	f	rechts	nein	deutsch	NA	deutsch	NA	deutsch	NA	kein Migrationshintergrund	NA	NA	Arbeitslos	Arbeitslos	Elektriker	Handwerk	>100	nie	7	Nebenfach	sehr gut	sehr gut	haeufig	manchmal	nie	mittelmaessig	mittelmaessig	eher ja	eher nicht	eher nicht	ueberhaupt nicht	eher nicht	ueberhaupt nicht	ueberhaupt nicht	ueberhaupt nicht	eher nicht	ueberhaupt nicht	eher ja	eher nicht	ja	Tiere
s290	epo	2	NA	15	m	rechts	nein	deutsch	NA	deutsch	NA	deutsch	NA	kein Migrationshintergrund	NA	Realschulabschluss	Selbstständig	Selbstständig	Selbstständig	Selbstständig	20-50	nie	8	Hauptfach	befriedigend	mangelhaft	selten oder nie	haeufig	1 bis 3 mal	gering	mittelmaessig	ueberhaupt nicht	weder noch	eher nicht	eher nicht	eher nicht	weder noch	weder noch	weder noch	eher nicht	eher nicht	eher nicht	eher nicht	nein	Landschaft/Natur
s291	epo	2	Realschule	NA	NA	NA	NA	NA	NA	NA	NA	NA	NA	NA	NA	NA	NA	NA	NA	NA	NA	NA	NA	NA	NA	NA	NA	NA	NA	NA	NA	NA	NA	NA	NA	NA	NA	NA	NA	NA	NA	NA	NA	NA	NA
s292	self	2	Gesamtschule	NA	NA	NA	NA	NA	NA	NA	NA	NA	NA	NA	NA	NA	NA	NA	NA	NA	NA	NA	NA	NA	NA	NA	NA	NA	NA	NA	NA	NA	NA	NA	NA	NA	NA	NA	NA	NA	NA	NA	NA	NA	NA
s293	epo	2	Gesamtschule	NA	NA	NA	NA	NA	NA	NA	NA	NA	NA	NA	NA	NA	NA	NA	NA	NA	NA	NA	NA	NA	NA	NA	NA	NA	NA	NA	NA	NA	NA	NA	NA	NA	NA	NA	NA	NA	NA	NA	NA	NA	NA
s294	epo	1	Gesamtschule	18	m	rechts	nein	deutsch	NA	deutsch	NA	deutsch	NA	kein Migrationshintergrund	Abitur	Abitur	Erzieherin	Bildung	NA	NA	50-100	taeglich	11	Nebenfach	befriedigend	mangelhaft	selten oder nie	manchmal	1 bis 3 mal	gering	gering	ueberhaupt nicht	ueberhaupt nicht	ueberhaupt nicht	ueberhaupt nicht	ueberhaupt nicht	weder noch	eher nicht	ueberhaupt nicht	ueberhaupt nicht	ueberhaupt nicht	ueberhaupt nicht	ueberhaupt nicht	ja	abstrakte Kunst
s295	emo	1	Gymnasium	12	m	rechts	nein	deutsch	NA	deutsch	NA	deutsch	NA	kein Migrationshintergrund	Abitur	Realschulabschluss	Gerichtsvollzieherin	Recht	Bäcker	Gastornomie	>100	nie	7	Nebenfach	sehr gut	gut	manchmal	manchmal	1 bis 3 mal	mittelmaessig	mittelmaessig	eher ja	eher nicht	weder noch	eher nicht	eher ja	weder noch	weder noch	weder noch	eher nicht	ueberhaupt nicht	ueberhaupt nicht	eher nicht	ja	Tiere
