# Supplementary material for: Designing Visual-Arts Education Programs for Transfer Effects: Development and Experimental Evaluation of (Digital) Drawing Courses in the Art Museum Designed to Promote Adolescents’ Socio-Emotional Skills
Source: Front Psychol. 2021 Jan 18;11:603984. doi: 10.3389/fpsyg.2020.603984 (PMC7848093; doi:10.3389/fpsyg.2020.603984)
Supplement: Supplementary file 1 [file Data_Sheet_1.ZIP › Supplements/analysis/frontiers_analysis_morphing_kastner.R]

# frontiers_analysis_morphing_kastner.R
#
# Analysis frontiers paper for morphing data
#
# input: frontiers_data_morphing_kastner.csv
# output: frontiers_analysis_cutoff_kastner.tif
#         frontiers_analysis_morphing_accuracy_kastner.tif
#         frontiers_analysis_morphing_sensitivity_kastner.tif
#
# content: (1) Read data
#           (1.1) Prepare and reshape data for accuracy analysis
#           (1.2) Prepare and reshape data for sensitivity analysis
#          (2) Accuracy analysis
#          (3) Sensitivity analysis
#
# last mod: Dec/12/2020

rm(list=ls())

library(lme4)
library(emmeans)
library(ggplot2)
library(effectsize)

#--------------- (1) Read data ---------------

dat0 <- read.table("data/frontiers_data_morphing_kastner.csv", sep=",",
                   header=TRUE, dec=".", stringsAsFactors=TRUE)
dat0$course <- factor(dat0$course, levels=c("epo", "emo", "self"))

# cutoff criteria
tiff("figures/frontiers_analysis_cutoff_kastner.tif", width=1000,
    height=1000, pointsize=8, res=300, type="cairo")

par(mai=c(.5,.5,.1,.1), mgp=c(2.4,1,0))
plot(table(dat0$grade), ylab="Frequency", xlab="Percent emotion intensity",
     col="darkgray", bty="L")
abline(v=c(18, 98), lty=2)

dev.off()

##### (1.1) Prepare and reshape data for accuracy analysis

dat1 <- dat0[dat0$grade > 16, ]

# excluded trails
dat1.1 <- dat0[dat0$grade <= 16, ]
aggregate(correct_emo ~ course, dat1.1, mean)
aggregate(correct_emo ~ course, dat1.1, sd)


# aggregate over individual trials
dat2 <- aggregate(correct_emo ~ course + time + emotion_model +
                  drawn_emo + id + age + sex + TEQ_sum, dat1, mean)

# exclude trials with less than 5 judgements
dat2$anz <- aggregate(correct_emo ~ course + time + emotion_model +
                      drawn_emo + id + age + sex + TEQ_sum, dat1,
                    length)[,"correct_emo"]

dat2 <- dat2[dat2$anz >= 5, ]

# reshape into wide data format to calculate change scores
dat3 <- reshape(dat2, direction="wide", timevar="time",
                idvar=c("id", "course", "emotion_model", "drawn_emo",
                        "TEQ_sum", "age", "sex"))
dat3$TEQ_split <- ifelse(dat3$TEQ_sum > median(dat3$TEQ_sum), 0, 1)

# calculate change scores
dat3$cs.ce <- (dat3$correct_emo.post - dat3$correct_emo.pre) * 100

##### (1.2) Prepare and reshape data for sensitivity analysis

dat4 <- dat0[dat0$grade > 16 & dat0$grade < 100 & dat0$correct_emo == 1, ]

# excluded trails
dat4.1 <- dat0[dat0$grade <= 16 & dat0$correct_emo == 1, ]
aggregate(grade ~ course, dat4.1, mean)
aggregate(grade ~ course, dat4.1, sd)

# aggregate over individual trials
dat5 <- aggregate(grade ~ course + time + emotion_model +
                  drawn_emo + id + age + sex + TEQ_sum, dat4,
                mean)

# reshape into wide data format to calculate change scores
dat6 <- reshape(dat5, direction="wide", timevar="time",
                idvar=c("id", "course", "emotion_model", "drawn_emo",
                        "age", "sex", "TEQ_sum"))
dat6$TEQ_split <- ifelse(dat6$TEQ_sum > median(dat6$TEQ_sum), 0, 1)

# calculate change scores
dat6$cs.grade <- dat6$grade.post - dat6$grade.pre

#--------------- (2) Accuracy Analysis ---------------

# differences pre-test
aggregate(correct_emo.pre ~ course, dat3, mean)
aggregate(correct_emo.pre ~ course, dat3, sd)

lm1 <- lm(correct_emo.pre ~ course, dat3)
anova(lm1)
eta_squared(lm1)$Eta_Sq_partial

# correlation between pretest and age
cor.test( ~ age + correct_emo.pre, dat3)

m1 <- lmer(cs.ce ~ drawn_emo*course + course*TEQ_split + age + correct_emo.pre +
           (drawn_emo | id), dat3, REML=F)
summary(m1)
round(confint(m1), 2)

# posthoc tests
em1 <- emmeans(m1, ~ course*drawn_emo)
contrast(em1, "consec", simple="each", combine=TRUE, adjust="mvt")

# barplot
tiff("figures/frontiers_analysis_morphing_accuracy_kastner.tif", width=1000,
    height=1000, res=300, type="cairo")

bar <- ggplot(data=dat3, aes(x=drawn_emo, y=cs.ce, fill=course))
bar +
  stat_summary(fun = mean, geom ="bar", position = "dodge") +
  stat_summary(fun.data = mean_cl_normal, geom = "errorbar", position=
               position_dodge(width=0.90), width=0.2) +
  scale_fill_manual(values=c("#999999", "#666666", "#444444"),
                    name="Course") + 
  theme_classic() +
  theme(text=element_text(size = 8)) +
  xlab("Emotions") +
  ylab("Difference post-pre in accuracy, %") +
  geom_segment(aes(x=0.995, y=14, xend=0.995, yend=14.5))+
  geom_segment(aes(x=0.995, y=14.5, xend=1.3, yend=14.5))+
  geom_segment(aes(x=1.3, y=14, xend=1.3, yend=14.5))+
  geom_segment(aes(x=0.995, y=15, xend=0.995, yend=15.5)) +
  geom_segment(aes(x=0.995, y=15.5, xend=0.7, yend=15.5)) +
  geom_segment(aes(x=0.7, y=15, xend=0.7, yend=15.5)) +
  geom_segment(aes(x=1.995, y=9.5, xend=1.995, yend=10)) +
  geom_segment(aes(x=1.7, y=10, xend=1.995, yend=10)) +
  geom_segment(aes(x=1.7, y=9.5, xend=1.7, yend=10)) +
  annotate("text", x=0.85, y=15.5, label="*") +
  annotate("text", x=1.15, y=14.5, label="**")+
  annotate("text", x=1.85, y=10, label="*")
dev.off()

#--------------- (3) Sensitivity Analysis ---------------

# differences pre-test
aggregate(grade.pre ~ course, dat6, mean)
aggregate(grade.pre ~ course, dat6, sd)

lm2 <- lm(grade.pre ~ course, dat6)
anova(lm2)
eta_squared(lm2)$Eta_Sq_partial

# correlation between pretest and age
cor.test( ~ age + grade.pre, dat6)

m2 <- lmer(cs.grade ~ drawn_emo*course + TEQ_split*course + age + grade.pre + TEQ_split +
           (drawn_emo | id), dat6, REML=F)
summary(m2)
round(confint(m2), 2)

# posthoc tests
em2 <- emmeans(m2, ~ course*drawn_emo)
contrast(em2, "consec", simple="each", combine=TRUE, adjust="mvt")

# barplot
tiff("figures/frontiers_analysis_morphing_sensitivity_kastner.tif", width=1000,
    height=1000, res=300, type="cairo")

bar <- ggplot(data=dat6, aes(x=drawn_emo, y=cs.grade, fill=course))
bar +
  stat_summary(fun=mean, geom ="bar", position = "dodge") +
  stat_summary(fun.data=mean_cl_normal, geom="errorbar",
               position=position_dodge(width=0.90), width=0.2) +
  scale_fill_manual(values=c("#999999", "#666666", "#444444"),
                    name="Course") +
  theme_classic() +  
  theme(text=element_text(size = 8)) +
  xlab("Emotions") +
  ylab("Difference post-pre emotion intensity, %")
dev.off()
