# Supplementary material for: Designing Visual-Arts Education Programs for Transfer Effects: Development and Experimental Evaluation of (Digital) Drawing Courses in the Art Museum Designed to Promote Adolescents’ Socio-Emotional Skills
Source: Front Psychol. 2021 Jan 18;11:603984. doi: 10.3389/fpsyg.2020.603984 (PMC7848093; doi:10.3389/fpsyg.2020.603984)
Supplement: Supplementary file 1 [file Data_Sheet_1.ZIP › Supplements/analysis/frontiers_analysis_selfconcept_kastner.R]

# frontiers_analysis_selfconcept_kastner.R
#
# Analysis frontiers paper for self-concept data
#
# input: frontiers_data_selfconcept_kastner.csv
# output: frontiers_analysis_selfconcept_kastner.tif
#
# content: (1) Read data
#          (2) Reshape data
#          (3) Analysis
#
# last mod: Dec/12/2020

rm(list=ls())

library(emmeans)
library(ggplot2)
library(effectsize)

#--------------- (1) Read data ---------------

dat0 <- read.table("data/frontiers_data_selfconcept_kastner.csv", header=TRUE,
                  sep=",", dec=".", stringsAsFactors=TRUE)

dat0$course <- factor(dat0$course, levels=c("epo", "emo", "self"))

# Exclude participants due to unusual behavior
dat0 <- dat0[!dat0$id %in% c("s142", "s108"),]

# -------------- (2) Reshape data --------------

dat <- reshape(dat0[!is.na(dat0$time), ], direction="wide", timevar="time",
               idvar=c("id", "course", "age", "sex", "TEQ_sum"))

# calculate change scores
dat$cs_APR <- dat$APR.post - dat$APR.pre
dat$cs_APR_selbst_gen <- dat$APR_selbst_gen.post - dat$APR_selbst_gen.pre
dat$cs_adj_doppl <- dat$adj_doppl.post - dat$adj_doppl.pre

# TEQ median split
dat$TEQ_split <- factor(ifelse(dat$TEQ_sum > median(dat$TEQ_sum, na.rm=T),
                               1, 0), labels=c("low", "high"))

#--------------- (3) Analysis ---------------

# difference in pre-test
aggregate(APR.pre ~ course, dat, mean)
aggregate(APR.pre ~ course, dat, sd)

lm1 <- lm(APR.pre ~ course, dat)
anova(lm1)
eta_squared(lm1)$Eta_Sq_partial

aggregate(APR_selbst_gen.pre ~ course, dat, mean)
aggregate(APR_selbst_gen.pre ~ course, dat, sd)

lm2 <- lm(APR_selbst_gen.pre ~ course, dat)
anova(lm2)
eta_squared(lm2)$Eta_Sq_partial

# Regression models
m0 <- lm(cs_APR ~ course*TEQ_split + age + APR.pre, dat)
summary(m0)

m1 <- lm(cs_APR_selbst_gen ~ course*TEQ_split + age+ APR_selbst_gen.pre,
         dat)
summary(m1)
confint(m1)

# barplot
tiff("figures/frontiers_analysis_selfconcept_kastner.tif", width=1000,
    height=1000, res=300, type="cairo")
bar <- ggplot(data=dat, aes(x=TEQ_split, y=cs_APR_selbst_gen, fill=course))
bar +
  stat_summary(fun = mean, geom ="bar", position = "dodge") +
  stat_summary(fun.data = mean_cl_normal, geom = "errorbar", position=
               position_dodge(width=0.90), width=0.2) +
  scale_fill_manual(values=c("#999999", "#666666", "#444444"),
                    name="Course") +
  theme_classic() +
  theme(text=element_text(size = 8)) +  
  xlab("TEQ") +
  ylab("Difference post-pre number of self-generated APR")
dev.off()
