# Supplementary material for: Designing Visual-Arts Education Programs for Transfer Effects: Development and Experimental Evaluation of (Digital) Drawing Courses in the Art Museum Designed to Promote Adolescents’ Socio-Emotional Skills
Source: Front Psychol. 2021 Jan 18;11:603984. doi: 10.3389/fpsyg.2020.603984 (PMC7848093; doi:10.3389/fpsyg.2020.603984)
Supplement: Supplementary file 1 [file Data_Sheet_1.ZIP › Supplements/analysis/frontiers_analysis_sozdem_kastner.R]

# frontiers_analysis_sozdem_kastner.R
#
# Socio-demographic data for frontiers paper
#
# input: frontiers_data_sozdem_kastner.csv
# output: --
#
# content: (1) Read data
#          (2) Differences between courses
#
# last mod: Dec/12/2020

rm(list=ls())

library(effectsize)

#--------------- (1) Read data ---------------

dat <- read.table("data/frontiers_data_sozdem_kastner.csv", sep=",", dec=".",
                  header=TRUE, stringsAsFactors=TRUE)

dat$course <- factor(dat$course, levels=c("epo", "emo", "self"))
dat$books <- factor(dat$books, levels=c("0-20", "20-50", "50-100", ">100"))
dat$school <- factor(dat$school, levels=c("Hauptschule", "Realschule",
                                          "Gesamtschule", "Gymnasium"))
dat$tablet_use <- factor(dat$tablet_use,
                         levels=c("nie", "1-2 mal die Woche",
                                  "3-4 mal die Woche", "5-6 mal die Woche",
                                  "taeglich"))
dat$art_mark <- factor(dat$art_mark,
                       levels=c("sehr gut", "gut", "befriedigend",
                                "ausreichend", "mangelhaft"))
dat$drawing_skills <- factor(dat$drawing_skills,
                             levels=c("sehr gut", "gut", "befriedigend",
                                      "ausreichend", "mangelhaft"))
dat$drawing_hobby <- factor(dat$drawing_hobby,
                            levels=c("selten oder nie", "manchmal",
                                     "haeufig", "immer"))
dat$photography_hobby <- factor(dat$photography_hobby,
                                levels=c("selten oder nie", "manchmal",
                                         "haeufig", "immer"))
dat$art_exhibition <- factor(dat$art_exhibition,
                             levels=c("nie", "1 bis 3 mal", "3 bis 6 mal",
                                      "mehr als 6 mal"))
dat$art_interest <- factor(dat$art_interest,
                           levels=c("sehr gering", "gering",
                                    "mittelmaessig", "hoch", "sehr hoch"))
dat$art_knowledge_self <- factor(dat$art_knowledge_self,
                                 levels=c("sehr gering", "gering",
                                          "mittelmaessig", "hoch",
                                          "sehr hoch"))
dat$art_exchange <- factor(dat$art_exchange,
                           levels=c("ueberhaupt nicht", "eher nicht",
                                    "weder noch", "eher ja", "sehr"))
dat$art_knowledge <- factor(dat$art_knowledge,
                            levels=c("ueberhaupt nicht", "eher nicht",
                                     "weder noch", "eher ja", "sehr"))
dat$art_style <- factor(dat$art_style,
                        levels=c("ueberhaupt nicht", "eher nicht",
                                 "weder noch", "eher ja", "sehr"))
dat$art_understand <- factor(dat$art_understand,
                             levels=c("ueberhaupt nicht", "eher nicht",
                                      "weder noch", "eher ja", "sehr"))
dat$art_compare <- factor(dat$art_compare,
                          levels=c("ueberhaupt nicht", "eher nicht", "weder
                                   noch", "eher ja", "sehr"))
dat$art_same_epoch <- factor(dat$art_same_epoch,
                             levels=c("ueberhaupt nicht", "eher nicht",
                                      "weder noch", "eher ja", "sehr"))
dat$art_history <- factor(dat$art_history,
                          levels=c("ueberhaupt nicht", "eher nicht",
                                   "weder noch", "eher ja", "sehr"))
dat$art_news <- factor(dat$art_news, levels=c("ueberhaupt nicht", "eher
                                              nicht", "weder noch", "eher
                                              ja", "sehr"))
dat$art_communication <- factor(dat$art_communication,
                                levels=c("ueberhaupt nicht", "eher nicht",
                                         "weder noch", "eher ja", "sehr"))
dat$art_info <- factor(dat$art_info,
                       levels=c("ueberhaupt nicht", "eher nicht",
                                "weder noch", "eher ja", "sehr"))
dat$art_life <- factor(dat$art_life,
                       levels=c("ueberhaupt nicht", "eher nicht",
                                "weder noch", "eher ja", "sehr"))
dat$art_content <- factor(dat$art_content,
                          levels=c("ueberhaupt nicht", "eher nicht",
                                   "weder noch", "eher ja", "sehr"))

#--------------- (2) Differences between courses ---------------
# Age total
mean(dat$age, na.rm=T)
sd(dat$age, na.rm=T)

# Differences between course
diff_courses <- function(variable) {
  x <- as.numeric(dat[, variable])

  demo <- aggregate(x ~ course, dat, mean)
  demo$sd <- aggregate(x ~ course, dat, sd)[, 2]
  names(demo) <- c("course", "mean", "sd")

  cat(paste0("Mean and standard deviations for ", variable, ":\n\n"))
  print(demo)

  cat(paste0("\n\nResults of ANOVA for ", variable, ":\n\n"))
  lm1 <- lm(x ~ course, dat)
  print(anova(lm1))
  cat(paste("\nEta squared:", round(eta_squared(lm1)$Eta_Sq_partial, 5), "\n"))
}

diff_courses("age")
diff_courses("tablet_use")
diff_courses("art_interest")
diff_courses("art_mark")
diff_courses("art_exhibition")
diff_courses("drawing_skills")
diff_courses("drawing_hobby")
diff_courses("photography_hobby")
