# Supplementary material for: Designing Visual-Arts Education Programs for Transfer Effects: Development and Experimental Evaluation of (Digital) Drawing Courses in the Art Museum Designed to Promote Adolescents’ Socio-Emotional Skills
Source: Front Psychol. 2021 Jan 18;11:603984. doi: 10.3389/fpsyg.2020.603984 (PMC7848093; doi:10.3389/fpsyg.2020.603984)
Supplement: Supplementary file 1 [file Data_Sheet_1.ZIP › Supplements/analysis/frontiers_analysis_tableS1_kastner.R]

# frontiers_analysis_tableS1_kastner.R
#
# Number of students per condition and time point, creating Table S1
#
# input: frontiers_data_morphing_kastner.csv
#        frontiers_data_selfconcept_kastner.csv
# output: --
#
# content: (1) Read data for morphing and self-concept
#          (2) Functions for creating Table S1
#
# last mod: Dec/12/2020

rm(list=ls())

#--------------- (1) Read data for morphing and self-concept ---------------

# data for morphing task
dat1 <- read.table("data/frontiers_data_morphing_kastner.csv", sep=",",
                   header=TRUE, dec=".", stringsAsFactors=TRUE)

dat1$course <- factor(dat1$course, levels=c("epo", "emo", "self"))

# data for self-concept
dat2 <- read.table("data/frontiers_data_selfconcept_kastner.csv", header=TRUE,
                  sep=",", dec=".", stringsAsFactors=TRUE)

dat2$course <- factor(dat2$course, levels=c("epo", "emo", "self"))

#--------------- (2) Functions for creating Table S1 ---------------

numbers <- function(time, data) {
  # time can be "pre", "post", "both", "one"
  if (time %in% c("pre", "post", "one")) {
    if (time == "one") {
      time <- c("pre", "post")
    }
    n1 <- length(unique(data$id[data$time %in% time & data$course %in% "epo"]))
    n2 <- length(unique(data$id[data$time %in% time & data$course %in% "emo"]))
    n3 <- length(unique(data$id[data$time %in% time & data$course %in% "self"]))
    n4 <- length(unique(data$id[data$time %in% time & is.na(data$course)]))
    n5 <- length(unique(data$id[data$time %in% time]))
    retval <- c(epo=n1, emo=n2, self=n3, na=n4, total=n5)
  } else if (time == "both") {
    n0 <- colSums(colSums(table(data$time, data$id, data$course,
                                useNA="always") != 0) == 2)
    n6 <- sum(colSums(colSums(table(data$time, data$id, data$course,
                                    useNA="always") != 0) == 2))
    retval <- c(n0[1], n0[2], n0[3], n0[4], total=n6)
  }
  retval
}

numbers_table <- function(data) {
  n1 <- numbers("pre", data)
  n2 <- numbers("post", data)
  n3 <- numbers("both", data)
  n4 <- numbers("one", data)
  mat <- matrix(c(n1, n2, n3, n4), 4, 5, byrow=T)
  colnames(mat) <- c("epo", "emo", "self", "NA", "total")
  rownames(mat) <- c("pre", "post", "both", "one")
  mat
}

numbers_table(dat1)
numbers_table(dat2)
